# Supplementary material for: A calcium-sensing receptor allelic series and underdiagnosis of genetically driven hypocalcemia
Source: Am J Hum Genet. 2025 Jul 14;112(8):1818–32. doi: 10.1016/j.ajhg.2025.06.013 (PMC12414667; doi:10.1016/j.ajhg.2025.06.013)
Supplement: Data S1. Tables S1, S2, S5, S7–S10, S15, and S16 [file mmc2.xlsx]

## Sheet: UKB Roszko variants
Raw table from df_roszko_ukb
		Ancestry		Variant	# hets	# homs	AF	MAF	Mean Ca	Ca beta	Ca p value	Mean phosphate	Phosphate beta	Phosphate p value	Disorders of calcium or phosphorous metabolism p value	Disorders of calcium or phosphorous metabolism OR	Hypoparathyroidism p value	Hypoparathyroidism OR	Calculus of kidney p value	Calcification_2 OR	Urinary calculus p value	Calcification_1 OR	Epilepsy_3 p value	Epilepsy_3 OR	Tetany p value	Tetany OR	Epilepsy_2 p value	Epilepsy_2 OR	Epilepsy_1 p value	Epilepsy_1 OR	Epilepsy_4 p value	Epilepsy_4 OR	Paresthesia p value	Paresthesia OR	CKD OR	CKD p value	med_beta	med_pvalue	egfr_cr_beta	egfr_cr_pvalue	egfr_cy_beta	egfr_cy_pvalue	egfr_cr_cy_beta	egfr_cr_cy_pvalue
		British	26	Val104Ile	1	0	7.44946e-06	2.42148e-06	2.13	-0.243255	0.00911779	1.464	0.354223	0.0223017																							-0.00771763	0.955274	-2.1506e-12	0	-8.87455	0.536551	4.08113e-12	0
		Genetic Caucasian	23	Val104Ile	1	0	7.44946e-06	2.55006e-06	2.13	-0.243203	0.00911785	1.464	0.354182	0.0222616																							-0.0068636	0.960078	3.2167e-12	0	-8.9702	0.532252	5.6633e-12	0
		Indian	0	Val104Ile	4	0	7.44946e-06	0.000731261	2.14025	-0.238742	1.78314e-06	1.5615	0.405258	1.24311e-06	1	0	1	0	1	0	1	0	1	0	0.0189951	80.7321	1	0	1	0	1	0	1	0	0	1	-0.113886	0.260225	-5.85002	0.424393	-0.965766	0.903274	-1.64051	0.868598
		Genetic Caucasian	8	Asn124Lys	2	0	2.12845e-06	5.10013e-06	2.195	-0.194791	0.00314059	1.248	0.0514296	0.638778	1	0	0.0023579	848.865	1	0	1	0	1	0	1	0	1	0	1	0	1	0	1	0	0	1	0.46644	1.50284e-06	3.2167e-12	0	-20.3704	0.0448738	5.6633e-12	0
		British	8	Asn124Lys	2	0	2.12845e-06	4.84296e-06	2.195	-0.195434	0.00304905	1.248	0.0510045	0.641691	1	0	0.00232552	860.625	1	0	1	0	1	0	1	0	1	0	1	0	1	0	1	0	0	1	0.46535	1.73061e-06	-2.1506e-12	0	-20.3582	0.0449587	4.08113e-12	0
		British	176	Glu127Gly	1	0	1.06424e-06	2.42148e-06							1	0	1	0	1	0	1	0	1	0	1	0	1	0	1	0	1	0	1	0	inf	0.0502195	-0.0364002	0.791378	-2.1506e-12	0	3.12577e-12	0	4.08113e-12	0
		British	2	Thr151Met	1	0	1.06421e-06	2.42148e-06	1.957	-0.427749	4.53213e-06	1.569	0.376482	0.0151495	1	0	1	0	1	0	1	0	1	0	1	0	1	0	1	0	1	0	1	0	0	1	-0.0246945	0.857578	-2.1506e-12	0	9.86782	0.49195	4.08113e-12	0
		Genetic Caucasian	2	Thr151Met	1	0	1.06421e-06	2.55006e-06	1.957	-0.427714	4.51916e-06	1.569	0.376821	0.0150164	1	0	1	0	1	0	1	0	1	0	1	0	1	0	1	0	1	0	1	0	0	1	-0.0252404	0.853952	3.2167e-12	0	9.96296	0.487873	5.6633e-12	0
		British	227	Arg205Cys	1	0	2.12841e-06	2.42148e-06	2.455	0.0716232	0.442634	1.047	-0.139539	0.368026	1	0	1	0					1	0	1	0	1	0	1	0	1	0	1	0	0	1	-0.0144219	0.916532	0.937404	0.92064	12.3793	0.388637	7.12419	0.540438
		Chinese	44	Arg205Cys	1	0	2.12841e-06	0.000690608	2.385	-0.0124276	0.896259	1.036	-0.207948	0.176086	1	0			1	0	1	0	1	0			1	0	1	0	1	0	1	0	0	1	-0.0441085	0.729851	10.9507	0.196903	10.8337	0.342409	14.4772	0.157063
		Genetic Caucasian	107	Thr888Met	2	0	2.12841e-06	5.10013e-06	2.289	-0.0994463	0.13158	1.332	0.138767	0.205313	1	0	1	0	1	0	1	0	1	0	1	0	1	0	1	0	1	0	1	0	0	1	-0.0304078	0.753809	3.29468	0.726329	5.4004	0.594889	1.92857	0.868334
		British	119	Thr888Met	2	0	2.12841e-06	4.84296e-06	2.289	-0.0998143	0.130239	1.332	0.138572	0.206138	1	0	1	0	1	0	1	0	1	0	1	0	1	0	1	0	1	0	1	0	0	1	-0.0311399	0.748945	3.22424	0.731821	5.34079	0.598886	1.75936	0.879827
		White and Black African	44	Glu942Lys	1	0	8.3008e-05	0.00261097	2.4	-0.0316016	0.760713	1.276	0.113462	0.498654	1	0			1	0					1	0							1	0	inf	0.0439189	0.0196613	0.818113	-2.44186	0.806178	-25.133	0.0599646	-17.5807	0.193933
		Any other Asian background	60	Glu942Lys	8	0	8.3008e-05	0.00482509	2.381	0.0232873	0.551642	1.102	-0.0900931	0.201891	1	0			0.138969	7.98148	1	0	1	0	1	0	1	0	1	0	1	0	1	0	3.94839	0.259582	-0.0173766	0.765868	1.85963	0.850549	5.30103	0.348933	6.04213	0.632146
		Chinese	3	Glu942Lys	39	0	8.3008e-05	0.0269337	2.36937	0.00884624	0.603892	1.17681	-0.014403	0.600555	1	0			1	0	1	0	1	0			1	0	1	0	1	0	0.328736	2.74242	1.26545	0.561144	-0.0189233	0.360908	1.51376	0.75908	0.145262	0.939878	3.38646	0.569439
		British	54	Glu942Lys	2	0	8.3008e-05	4.84296e-06	2.3775	-0.0221109	0.737489	1.187	-0.018853	0.863441	1	0	1	0	1	0	1	0	1	0	1	0	1	0	0.0298734	65.4581	1	0	1	0	0	1	-0.0446045	0.646671	-2.1506e-12	0	-2.94461	0.77182	4.08113e-12	0
		Any other mixed background	47	Glu942Lys	3	0	8.3008e-05	0.00314465	2.34433	-0.0146083	0.792631	1.33	0.174939	0.0724414	1	0	1	0	1	0	1	0	1	0	1	0	1	0	1	0	1	0	1	0	0	1	0.00800541	0.919359	-1.29134	0.894328	-5.54977	0.507646	-6.90624	0.563918
		Other ethnic group	11	Glu942Lys	21	1	8.3008e-05	0.00532172	2.38389	-0.00504575	0.820559	1.19079	0.0127903	0.716177	0.163858	6.07387	1	0	1	0	1	0	1	0	1	0	1	0	0.167792	5.90809	1	0	1	0	0	1	0.0206772	0.571418	1.27243	0.771258	2.51564	0.439691	4.46165	0.410557
		Caribbean	212	Glu942Lys	2	0	8.3008e-05	0.00049249	2.46	0.0811616	0.261991	1.2125	0.0687434	0.551438	1	0	1	0	1	0	1	0	1	0	1	0	1	0	1	0	1	0	1	0	12.5502	0.142641	-0.0120422	0.886601	6.53603	0.567561	-4.86803	0.647812	1.60718	0.900946
Table 1 pre-formatting 1
		Variant	Ancestry	# hets	# homs	Mean Ca	Ca beta	Ca p value	Mean phosphate	Phosphate beta	Phosphate p value	Phenotypes	egfr_cy_beta	egfr_cy_pvalue
		Val104Ile	Genetic Caucasian	1	0	2.13	-0.243203	0.00911785	1.464	0.354182	0.0222616		-8.9702	0.532
		Val104Ile	Indian	4	0	2.14025	-0.238742	1.78314e-06	1.5615	0.405258	1.24311e-06	Tetany (OR 80.7, p value 1.9E-2)	-0.965766	0.903
		Asn124Lys	Genetic Caucasian	2	0	2.195	-0.194791	0.00314059	1.248	0.0514296	0.638778	Hypoparathyroidism (OR 848.9, p value 2.3E-3)	-20.3704	0.0449
		Glu127Gly	British	1	0								3.13e-12	0
		Thr151Met	Genetic Caucasian	1	0	1.957	-0.427714	4.51916e-06	1.569	0.376821	0.0150164		9.96296	0.488
		Arg205Cys	British	1	0	2.455	0.0716232	0.442634	1.047	-0.139539	0.368026		12.3793	0.389
		Arg205Cys	Chinese	1	0	2.385	-0.0124276	0.896259	1.036	-0.207948	0.176086		10.8337	0.342
		Thr888Met	Genetic Caucasian	2	0	2.289	-0.0994463	0.13158	1.332	0.138767	0.205313		5.4004	0.595
		Glu942Lys	White and Black African	1	0	2.4	-0.0316016	0.760713	1.276	0.113462	0.498654
		Glu942Lys	Any other Asian background	8	0	2.381	0.0232873	0.551642	1.102	-0.0900931	0.201891
		Glu942Lys	Chinese	39	0	2.36937	0.00884624	0.603892	1.17681	-0.014403	0.600555
		Glu942Lys	British	2	0	2.3775	-0.0221109	0.737489	1.187	-0.018853	0.863441	Epilepsy (OR 65.4, p value 3.0E-2)
		Glu942Lys	Any other mixed background	3	0	2.34433	-0.0146083	0.792631	1.33	0.174939	0.0724414
		Glu942Lys	Other ethnic group	21	1	2.38389	-0.00504575	0.820559	1.19079	0.0127903	0.716177
		Glu942Lys	Caribbean	2	0	2.46	0.0811616	0.261991	1.2125	0.0687434	0.551438
Table 1 pre-formatting 2
		Variant	Ancestry	# hets	# homs	Ca mean (mM)	Ca beta (mM)	Ca p value	Phosphate mean	Phosphate beta	Phosphate p value	Phenotypes	egfr_cy_beta	egfr_cy_pvalue
		Val104Ile	Genetic Caucasian	1	0	2.13	-0.243203	0.00911785	1.464	0.354182	0.0222616		-8.9702	0.532
		Val104Ile	Indian	4	0	2.14025	-0.238742	1.78314e-06	1.5615	0.405258	1.24311e-06	Tetany (OR 80.7, p value 1.9E-2)	-0.965766	0.903
		Asn124Lys	Genetic Caucasian	2	0	2.195	-0.194791	0.00314059	1.248	0.0514296	0.638778	Hypoparathyroidism (OR 848.9, p value 2.3E-3)	-20.3704	0.0449
		Glu127Gly	British	1	0								3.13e-12	0
		Thr151Met	Genetic Caucasian	1	0	1.957	-0.427714	4.51916e-06	1.569	0.376821	0.0150164		9.96296	0.488
		Arg205Cys	British	1	0	2.455	0.0716232	0.442634	1.047	-0.139539	0.368026		12.3793	0.389
		Arg205Cys	Chinese	1	0	2.385	-0.0124276	0.896259	1.036	-0.207948	0.176086		10.8337	0.342
		Thr888Met	Genetic Caucasian	2	0	2.289	-0.0994463	0.13158	1.332	0.138767	0.205313		5.4004	0.595
		Glu942Lys	White and Black African	1	0	2.4	-0.0316016	0.760713	1.276	0.113462	0.498654
		Glu942Lys	Any other Asian background	8	0	2.381	0.0232873	0.551642	1.102	-0.0900931	0.201891
		Glu942Lys	Chinese	39	0	2.36937	0.00884624	0.603892	1.17681	-0.014403	0.600555
		Glu942Lys	British	2	0	2.3775	-0.0221109	0.737489	1.187	-0.018853	0.863441	Epilepsy (OR 65.4, p value 3.0E-2)
		Glu942Lys	Any other mixed background	3	0	2.34433	-0.0146083	0.792631	1.33	0.174939	0.0724414
		Glu942Lys	Other ethnic group	21	1	2.38389	-0.00504575	0.820559	1.19079	0.0127903	0.716177
		Glu942Lys	Caribbean	2	0	2.46	0.0811616	0.261991	1.2125	0.0687434	0.551438
Table 1 formatted
		Variant	Ancestry	# hets	# homs	Ca mean (mM)	Ca beta (mM)	Ca p value	Phosphate mean	Phosphate beta	Phosphate p value	Phenotypes
		Val104Ile	Genetic Caucasian	1	0	2.13	-0.243203	0.00911785	1.464	0.354182	0.0222616
			Indian	4	0	2.14025	-0.238742	1.78314e-06	1.5615	0.405258	1.24311e-06	Tetany (OR 80.7, p value 1.9E-2)
		Asn124Lys	Genetic Caucasian	2	0	2.195	-0.194791	0.00314059	1.248	0.0514296	0.638778	Hypoparathyroidism (OR 848.9, p value 2.3E-3)
		Glu127Gly	British	1	0
		Thr151Met	Genetic Caucasian	1	0	1.957	-0.427714	4.51916e-06	1.569	0.376821	0.0150164
		Arg205Cys	British	1	0	2.455	0.0716232	0.442634	1.047	-0.139539	0.368026
			Chinese	1	0	2.385	-0.0124276	0.896259	1.036	-0.207948	0.176086
		Thr888Met	Genetic Caucasian	2	0	2.289	-0.0994463	0.13158	1.332	0.138767	0.205313
Table S1 formatted
		Variant	Ancestry	# hets	# homs	Ca mean (mM)	Ca beta (mM)	Ca p value	Phosphate mean	Phosphate beta	Phosphate p value	Phenotypes
		Glu942Lys	White and Black African	1	0	2.4	-0.0316016	0.760713	1.276	0.113462	0.498654
		Glu942Lys	Any other Asian background	8	0	2.381	0.0232873	0.551642	1.102	-0.0900931	0.201891
		Glu942Lys	Chinese	39	0	2.36937	0.00884624	0.603892	1.17681	-0.014403	0.600555
		Glu942Lys	British	2	0	2.3775	-0.0221109	0.737489	1.187	-0.018853	0.863441	Epilepsy (OR 65.4, p value 3.0E-2)
		Glu942Lys	Any other mixed background	3	0	2.34433	-0.0146083	0.792631	1.33	0.174939	0.0724414
		Glu942Lys	Other ethnic group	21	1	2.38389	-0.00504575	0.820559	1.19079	0.0127903	0.716177
		Glu942Lys	Caribbean	2	0	2.46	0.0811616	0.261991	1.2125	0.0687434	0.551438

## Sheet: Contents
Table	Description
Table S1	Logistic regression with Firth correction vs. Fisher exact test
Table S2	Correlation matrix
Table S3	See PDF (Sensitivity & specificity in the UKB)
Table S4	See PDF (Sensitivity & specificity in AOU)
Table S5	Structural analysis
Table S6	See PDF (UKB known ADH1 variants outside of analysis cohort)
Table S7	UKB variants
Table S8	AOU variants
Table S9	MGB Biobank
Table S10	High scoring variants
Table S11	See PDF (In vitro testing)
Table S12	See PDF (Sponsored testing)
Table S13	See PDF (Variant frequencies)
Table S14	See PDF (Symptomatic odds ratios)
Table S15	UKB pheWAS results
Table S16	UKB pheWAS log reg
Table S17	See PDF (Common variants)

## Sheet: Table S1 Firth vs. Fisher
Phecode	Variant	Num Homs	Num without Variant with Phecode	Num without Variant without Phecode	Num with Variant with Phecode	Num with Variant without Phecode	Beta logistic regression Firth	P logistic regression Firth	Odds ratio Fisher	P Fisher
252.2	chr3:122284564:G:A	28	5101	303229	9	361	0.443919	0.204792	1.48201	0.164094
252.2	chr3:122276094:G:A	2251	46468	259203	46	319	-0.172069	0.224151	0.804365	0.930102
252.2	chr3:122284198:G:C	392097	308332		0	0	-2.27502	0.241635
252.2	chr3:122284922:A:G	2305	45346	262986	45	325	-0.161423	0.265946	0.803013	0.930091
252.2	chr3:122261783:G:A	6	2448	305884	4	366	0.435058	0.391254	1.3656	0.339014
252.2	chr3:122284910:G:T	6566	74232	234075	90	280	0.061894	0.567071	1.01356	0.4758
252.2	chr3:122283706:G:A	0	205	308121	0	370	0.705343	0.655748	0	1
252.2	chr3:122282135:G:A	0	917	307415	1	369	0.290734	0.734776	0.908509	0.667988
252.2	chr3:122285251:A:T	339761	307568	536	368	1	-0.0593669	0.749727	0.641315	0.864138
252.2	chr3:122282024:C:T	175278	274826	33287	323	47	-0.0164017	0.833602	0.83238	0.894127
252.2	chr3:122257406:G:A	359904	307786	496	369	1	-0.0267871	0.886962	0.594647	0.879672
252.2	chr3:122284985:G:C	361650	307857	474	369	1	-0.0253503	0.893094	0.56814	0.888284
252.2	chr3:122282252:T:C	8552	84444	223881	98	272	-0.0133454	0.897844	0.955225	0.669964
252.2	chr3:122261437:C:T	25008	154004	147016	183	174	-0.0045539	0.954051	1.004	0.506256
275.5	chr3:122261783:G:A	6	2429	306497	32	2950	0.328913	0.0781442	1.36876	0.0538311
275.5	chr3:122282024:C:T	175278	275299	33410	2691	288	0.0482572	0.0834753	1.13395	0.0219947
275.5	chr3:122284985:G:C	361650	308455	470	2974	8	-0.0950785	0.146687	0.566444	0.957344
275.5	chr3:122284198:G:C	392097	308926		0	0	-1.39181	0.169925
275.5	chr3:122285251:A:T	339761	308166	531	2971	8	-0.0882956	0.177052	0.639915	0.922697
275.5	chr3:122257406:G:A	359904	308384	492	2974	8	-0.0878957	0.180402	0.593095	0.94629
275.5	chr3:122261437:C:T	25008	154213	147368	1501	1417	0.0317106	0.252126	1.01226	0.378765
275.5	chr3:122283706:G:A	0	202	308718	3	2979	0.590844	0.317806	1.53908	0.312424
275.5	chr3:122284910:G:T	6566	74386	234516	735	2247	0.037156	0.334398	1.03125	0.24162
275.5	chr3:122284564:G:A	28	5093	303831	54	2928	0.0947423	0.495395	1.10022	0.263051
275.5	chr3:122282252:T:C	8552	84657	224262	810	2172	-0.0238331	0.518132	0.987911	0.622434
275.5	chr3:122282135:G:A	0	918	308008	10	2972	0.159108	0.618195	1.12894	0.395643
275.5	chr3:122276094:G:A	2251	46476	259791	427	2527	-0.0138639	0.771687	0.944535	0.867138
275.5	chr3:122284922:A:G	2305	45348	263578	427	2555	-0.008415	0.864277	0.971377	0.717309
345	chr3:122261783:G:A	6	2350	289761	24	4481	-0.397498	0.0367888	0.660402	0.987077
345	chr3:122261437:C:T	25008	145825	139334	2311	2092	0.0378699	0.0934852	1.05551	0.0390403
345	chr3:122284910:G:T	6566	70306	221780	1118	3387	0.0493745	0.114779	1.04125	0.1262
345	chr3:122257406:G:A	359904	291594	468	4501	3	0.0776254	0.167578	2.40799	0.0724596
345	chr3:122284985:G:C	361650	291665	446	4502	3	0.0766122	0.173055	2.29475	0.0898352
345	chr3:122285251:A:T	339761	291386	505	4499	4	0.0727525	0.193613	1.9493	0.113905
345	chr3:122284198:G:C	392097	292111		0	0	-1.00955	0.294865
345	chr3:122276094:G:A	2251	43901	245685	706	3762	0.0398367	0.298257	1.05024	0.122357
345	chr3:122282252:T:C	8552	80022	212083	1277	3228	0.0302525	0.30855	1.04846	0.0805421
345	chr3:122284922:A:G	2305	42832	249279	687	3818	0.0355849	0.369055	1.04722	0.139481
345	chr3:122282024:C:T	175278	260324	31588	4011	490	-0.0164314	0.466616	0.993264	0.567607
345	chr3:122284564:G:A	28	4804	287305	77	4428	0.0370049	0.748874	1.03998	0.383511
345	chr3:122283706:G:A	0	188	291918	2	4503	-0.148897	0.810683	0.689654	0.785543
345	chr3:122282135:G:A	0	861	291250	13	4492	0.0167705	0.951459	0.978963	0.567959
345.11	chr3:122285251:A:T	339761	291386	505	611	0	0.248464	0.118771	inf	0.347533
345.11	chr3:122284985:G:C	361650	291665	446	612	0	0.220815	0.163119	inf	0.392922
345.11	chr3:122257406:G:A	359904	291594	468	612	0	0.218553	0.167233	inf	0.375151
345.11	chr3:122284198:G:C	392097	292111		0	0	-1.90496	0.30587
345.11	chr3:122261437:C:T	25008	145825	139334	316	281	0.0604207	0.319483	1.0745	0.202005
345.11	chr3:122282252:T:C	8552	80022	212083	178	434	0.0782628	0.322745	1.08699	0.186064
345.11	chr3:122282024:C:T	175278	260324	31588	542	70	-0.0501685	0.407432	0.939527	0.7148
345.11	chr3:122284564:G:A	28	4804	287305	8	604	-0.177737	0.594777	0.792124	0.787711
345.11	chr3:122276094:G:A	2251	43901	245685	97	511	0.0542779	0.596996	1.06232	0.309018
345.11	chr3:122284922:A:G	2305	42832	249279	93	519	0.0472035	0.65721	1.04288	0.371723
345.11	chr3:122282135:G:A	0	861	291250	1	611	-0.185065	0.815524	0.553632	0.835812
345.11	chr3:122284910:G:T	6566	70306	221780	148	464	0.0196095	0.817395	1.00618	0.489641
345.11	chr3:122261783:G:A	6	2350	289761	4	608	-0.0956937	0.8371	0.811201	0.725201
345.11	chr3:122283706:G:A	0	188	291918	0	612	0.250691	0.865089	0	1
345.12	chr3:122276094:G:A	2251	43901	245685	83	308	0.405071	0.00044966	1.50811	0.00085165
345.12	chr3:122284922:A:G	2305	42832	249279	82	313	0.410428	0.00059942	1.52471	0.00067096
345.12	chr3:122282024:C:T	175278	260324	31588	340	55	-0.142733	0.0558224	0.750109	0.977497
345.12	chr3:122261783:G:A	6	2350	289761	0	395	-1.85754	0.0600204	0	1
345.12	chr3:122282135:G:A	0	861	291250	3	392	1.09266	0.0845309	2.5888	0.113001
345.12	chr3:122284910:G:T	6566	70306	221780	84	311	-0.148534	0.177543	0.852018	0.914865
345.12	chr3:122284198:G:C	392097	292111		0	0	-2.29538	0.238493
345.12	chr3:122261437:C:T	25008	145825	139334	213	175	0.0805323	0.283106	1.16297	0.076348
345.12	chr3:122284564:G:A	28	4804	287305	9	386	0.368672	0.286476	1.39443	0.206761
345.12	chr3:122257406:G:A	359904	291594	468	395	0	-0.0902011	0.614277	inf	0.530983
345.12	chr3:122285251:A:T	339761	291386	505	395	0	-0.084919	0.634409	inf	0.504839
345.12	chr3:122282252:T:C	8552	80022	212083	99	296	-0.04481	0.658409	0.886421	0.863623
345.12	chr3:122283706:G:A	0	188	291918	0	395	0.689152	0.662377	0	1
345.12	chr3:122284985:G:C	361650	291665	446	395	0	-0.057066	0.752385	inf	0.547089
345.1	chr3:122282252:T:C	8552	80022	212083	169	372	0.167034	0.0427095	1.20404	0.0264678
345.1	chr3:122282024:C:T	175278	260324	31588	477	64	-0.099148	0.121668	0.90437	0.796687
345.1	chr3:122284910:G:T	6566	70306	221780	141	400	0.103543	0.242157	1.11196	0.150977
345.1	chr3:122284198:G:C	392097	292111		0	0	-2.04942	0.278917
345.1	chr3:122282135:G:A	0	861	291250	0	541	-1.16434	0.30882	0	1
345.1	chr3:122261437:C:T	25008	145825	139334	283	248	0.0643453	0.317202	1.09033	0.171011
345.1	chr3:122284564:G:A	28	4804	287305	11	530	0.25123	0.415587	1.24124	0.281157
345.1	chr3:122284922:A:G	2305	42832	249279	88	453	0.0900903	0.420485	1.13058	0.160398
345.1	chr3:122284985:G:C	361650	291665	446	541	0	0.0675459	0.674074	inf	0.437853
345.1	chr3:122257406:G:A	359904	291594	468	541	0	0.0659401	0.681171	inf	0.420299
345.1	chr3:122276094:G:A	2251	43901	245685	86	449	0.0364817	0.740347	1.07191	0.294903
345.1	chr3:122285251:A:T	339761	291386	505	541	0	0.0446131	0.778864	inf	0.392223
345.1	chr3:122283706:G:A	0	188	291918	0	541	0.358933	0.811004	0	1
345.1	chr3:122261783:G:A	6	2350	289761	4	537	0.0315207	0.947132	0.918455	0.633244
350.1	chr3:122261783:G:A	6	2419	302621	7	1845	-0.669341	0.0400712	0.474641	0.990783
350.1	chr3:122261437:C:T	25008	152408	145383	950	867	0.0429288	0.219551	1.04523	0.179987
350.1	chr3:122284910:G:T	6566	73464	231551	464	1388	0.0582926	0.228873	1.05366	0.172306
350.1	chr3:122284564:G:A	28	5009	300029	37	1815	0.202305	0.234029	1.22106	0.134847
350.1	chr3:122283706:G:A	0	197	304837	2	1850	0.752748	0.292372	1.67286	0.33795
350.1	chr3:122282024:C:T	175278	271928	32903	1642	206	0.028141	0.424678	0.964467	0.702836
350.1	chr3:122282135:G:A	0	902	304138	7	1845	0.305988	0.427716	1.27928	0.311327
350.1	chr3:122284198:G:C	392097	305040		0	0	-0.7826	0.625834
350.1	chr3:122282252:T:C	8552	83546	221487	499	1353	0.0197444	0.669415	0.977744	0.674178
350.1	chr3:122285251:A:T	339761	304287	526	1846	4	0.0344009	0.688999	0.797763	0.781648
350.1	chr3:122257406:G:A	359904	304506	486	1848	4	0.0305358	0.722926	0.737365	0.823022
350.1	chr3:122276094:G:A	2251	45868	256551	274	1560	-0.0190989	0.75246	0.982403	0.6164
350.1	chr3:122284985:G:C	361650	304575	464	1848	4	0.0247108	0.773845	0.703827	0.844583
350.1	chr3:122284922:A:G	2305	44773	260267	274	1578	0.0065775	0.915534	1.00936	0.453603
687.4	chr3:122261783:G:A	6	2418	304211	44	4076	0.305738	0.0547849	1.35812	0.0317409
687.4	chr3:122284910:G:T	6566	73913	232691	948	3172	-0.0446432	0.181869	0.940879	0.951528
687.4	chr3:122284198:G:C	392097	306629		0	0	-1.00683	0.295703
687.4	chr3:122282252:T:C	8552	84041	222581	1106	3014	-0.0250801	0.425563	0.971871	0.794754
687.4	chr3:122283706:G:A	0	199	306424	1	4119	-0.58776	0.427725	0.373833	0.930769
687.4	chr3:122284564:G:A	28	5050	301577	63	4057	-0.072676	0.561654	0.927347	0.739254
687.4	chr3:122282024:C:T	175278	273327	33090	3673	442	0.0121151	0.608649	1.00603	0.465318
687.4	chr3:122282135:G:A	0	910	305719	10	4110	-0.153265	0.613101	0.817409	0.776612
687.4	chr3:122276094:G:A	2251	46103	257876	631	3461	0.019317	0.630326	1.01979	0.332976
687.4	chr3:122257406:G:A	359904	306084	495	4114	5	0.0194592	0.735612	1.33063	0.348906
687.4	chr3:122284922:A:G	2305	44992	261637	610	3510	0.0124441	0.764761	1.01062	0.412229
687.4	chr3:122285251:A:T	339761	305867	532	4108	7	0.0145618	0.799478	1.02073	0.577268
687.4	chr3:122261437:C:T	25008	153198	146161	2019	1999	-0.0039506	0.867707	0.963611	0.881573
687.4	chr3:122284985:G:C	361650	306155	473	4115	5	0.00552623	0.92327	1.27151	0.391601

## Sheet: Table S2 Correlation matrix
African Ethnicity
	calcium_score_new	varsome_score_new	phosphate_score_new	pheno_score_new	occurs_in_known_GOF_score	med_score_new
calcium_score_new	1	-0.0357916	-0.207578	-0.351853	0.012569	0.0978792
varsome_score_new	-0.0357916	1	0.0148247	-0.069332	0.0613626	-0.0609114
phosphate_score_new	-0.207578	0.0148247	1	0.14642	0.00460399	-0.0407427
pheno_score_new	-0.351853	-0.069332	0.14642	1	0.0261775	0.0123258
occurs_in_known_GOF_score	0.012569	0.0613626	0.00460399	0.0261775	1	-0.00844789
med_score_new	0.0978792	-0.0609114	-0.0407427	0.0123258	-0.00844789	1
Caribbean Ethnicity
	calcium_score_new	varsome_score_new	phosphate_score_new	pheno_score_new	occurs_in_known_GOF_score	med_score_new
calcium_score_new	1	0.017765	0.991917	-0.00225198	-0.00705588	-0.00438947
varsome_score_new	0.017765	1	0.024245	-0.100354	0.0613626	-0.0129026
phosphate_score_new	0.991917	0.024245	1	-0.0228737	-0.00599815	-0.00486398
pheno_score_new	-0.00225198	-0.100354	-0.0228737	1	0.0245405	-0.0120151
occurs_in_known_GOF_score	-0.00705588	0.0613626	-0.00599815	0.0245405	1	-0.00730396
med_score_new	-0.00438947	-0.0129026	-0.00486398	-0.0120151	-0.00730396	1
Chinese Ethnicity
	calcium_score_new	varsome_score_new	phosphate_score_new	pheno_score_new	occurs_in_known_GOF_score	med_score_new
calcium_score_new	1	-0.0133704	-0.524119	0.0290275	-0.00294247	0.00666223
varsome_score_new	-0.0133704	1	-0.00879916	-0.130552	0.0613626	0.0984006
phosphate_score_new	-0.524119	-0.00879916	1	-0.0104342	-0.0266681	0.0248917
pheno_score_new	0.0290275	-0.130552	-0.0104342	1	0.00052221	-0.118132
occurs_in_known_GOF_score	-0.00294247	0.0613626	-0.0266681	0.00052221	1	-0.00702916
med_score_new	0.00666223	0.0984006	0.0248917	-0.118132	-0.00702916	1
White British Ancestry
	calcium_score_new	varsome_score_new	phosphate_score_new	pheno_score_new	occurs_in_known_GOF_score	med_score_new
calcium_score_new	1	0.0183104	0.183577	0.158939	0.117565	0.0364788
varsome_score_new	0.0183104	1	-0.00220925	-0.0617458	0.0613626	-0.00391084
phosphate_score_new	0.183577	-0.00220925	1	-0.00898884	0.0449672	0.0185096
pheno_score_new	0.158939	-0.0617458	-0.00898884	1	0.0242381	0.0175941
occurs_in_known_GOF_score	0.117565	0.0613626	0.0449672	0.0242381	1	0.0101946
med_score_new	0.0364788	-0.00391084	0.0185096	0.0175941	0.0101946	1
Indian Ethnicity
	calcium_score_new	varsome_score_new	phosphate_score_new	pheno_score_new	occurs_in_known_GOF_score	med_score_new
calcium_score_new	1	0.0405288	0.746851	0.207913	0.114741	0.0360609
varsome_score_new	0.0405288	1	0.029925	0.0182651	0.0613626	-0.00286044
phosphate_score_new	0.746851	0.029925	1	0.153478	0.101568	-0.119446
pheno_score_new	0.207913	0.0182651	0.153478	1	0.017805	0.0465633
occurs_in_known_GOF_score	0.114741	0.0613626	0.101568	0.017805	1	-0.0174176
med_score_new	0.0360609	-0.00286044	-0.119446	0.0465633	-0.0174176	1
Pakastani Ethnicity
	calcium_score_new	varsome_score_new	phosphate_score_new	pheno_score_new	occurs_in_known_GOF_score	med_score_new
calcium_score_new	1	0.0433079	-0.673177	0.0353461	-0.00347157	-0.216078
varsome_score_new	0.0433079	1	-0.0430439	-0.14919	0.0613626	0.0724616
phosphate_score_new	-0.673177	-0.0430439	1	0.0306454	-0.00230507	0.0830622
pheno_score_new	0.0353461	-0.14919	0.0306454	1	0.0186051	0.46615
occurs_in_known_GOF_score	-0.00347157	0.0613626	-0.00230507	0.0186051	1	-0.00279979
med_score_new	-0.216078	0.0724616	0.0830622	0.46615	-0.00279979	1

## Sheet: Glu942Lys
UKB raw data
	Ancestry		Variant	# hets	# homs	Mean Ca	Ca beta	Ca p value	Mean phosphate	Phosphate beta	Phosphate p value	Disorders of calcium or phosphorous metabolism p value	Disorders of calcium or phosphorous metabolism OR	Hypoparathyroidism p value	Hypoparathyroidism OR	Calculus of kidney p value	Calcification_2 OR	Urinary calculus p value	Calcification_1 OR	Epilepsy_3 p value	Epilepsy_3 OR	Tetany p value	Tetany OR	Epilepsy_2 p value	Epilepsy_2 OR	Epilepsy_1 p value	Epilepsy_1 OR	Epilepsy_4 p value	Epilepsy_4 OR	Paresthesia p value	Paresthesia OR	egfr_cr_beta	egfr_cr_pvalue	egfr_cy_beta	egfr_cy_pvalue	egfr_cr_cy_beta	egfr_cr_cy_pvalue
	British	26	Val104Ile	1	0	2.13	-0.243255	0.00911779	1.464	0.354223	0.0223017																					-2.15e-12	0	-8.87455	0.537	4.08e-12	0
	Genetic Caucasian	23	Val104Ile	1	0	2.13	-0.243203	0.00911785	1.464	0.354182	0.0222616																					3.22e-12	0	-8.9702	0.532	5.66e-12	0
	Indian	0	Val104Ile	4	0	2.14025	-0.238742	1.78e-06	1.5615	0.405258	1.24e-06	1	0	1	0	1	0	1	0	1	0	0.0189951	80.7321	1	0	1	0	1	0	1	0	-5.85002	0.424	-0.965766	0.903	-1.64051	0.869
	Genetic Caucasian	8	Asn124Lys	2	0	2.195	-0.194791	0.00314059	1.248	0.0514296	0.638778	1	0	0.0023579	848.865	1	0	1	0	1	0	1	0	1	0	1	0	1	0	1	0	3.22e-12	0	-20.3704	0.0449	5.66e-12	0
	British	8	Asn124Lys	2	0	2.195	-0.195434	0.00304905	1.248	0.0510045	0.641691	1	0	0.00232552	860.625	1	0	1	0	1	0	1	0	1	0	1	0	1	0	1	0	-2.15e-12	0	-20.3582	0.045	4.08e-12	0
	British	176	Glu127Gly	1	0							1	0	1	0	1	0	1	0	1	0	1	0	1	0	1	0	1	0	1	0	-2.15e-12	0	3.13e-12	0	4.08e-12	0
	British	2	Thr151Met	1	0	1.957	-0.427749	4.53e-06	1.569	0.376482	0.0151495	1	0	1	0	1	0	1	0	1	0	1	0	1	0	1	0	1	0	1	0	-2.15e-12	0	9.86782	0.492	4.08e-12	0
	Genetic Caucasian	2	Thr151Met	1	0	1.957	-0.427714	4.52e-06	1.569	0.376821	0.0150164	1	0	1	0	1	0	1	0	1	0	1	0	1	0	1	0	1	0	1	0	3.22e-12	0	9.96296	0.488	5.66e-12	0
	British	227	Arg205Cys	1	0	2.455	0.0716232	0.442634	1.047	-0.139539	0.368026	1	0	1	0					1	0	1	0	1	0	1	0	1	0	1	0	0.937404	0.921	12.3793	0.389	7.12419	0.54
	Chinese	44	Arg205Cys	1	0	2.385	-0.0124276	0.896259	1.036	-0.207948	0.176086	1	0			1	0	1	0	1	0			1	0	1	0	1	0	1	0	10.9507	0.197	10.8337	0.342	14.4772	0.157
	Genetic Caucasian	107	Thr888Met	2	0	2.289	-0.0994463	0.13158	1.332	0.138767	0.205313	1	0	1	0	1	0	1	0	1	0	1	0	1	0	1	0	1	0	1	0	3.29468	0.726	5.4004	0.595	1.92857	0.868
	British	119	Thr888Met	2	0	2.289	-0.0998143	0.130239	1.332	0.138572	0.206138	1	0	1	0	1	0	1	0	1	0	1	0	1	0	1	0	1	0	1	0	3.22424	0.732	5.34079	0.599	1.75936	0.88
	White and Black African	44	Glu942Lys	1	0	2.4	-0.0316016	0.760713	1.276	0.113462	0.498654	1	0			1	0					1	0							1	0	-2.44186	0.806	-25.133	0.06	-17.5807	0.194
	Any other Asian background	60	Glu942Lys	8	0	2.381	0.0232873	0.551642	1.102	-0.0900931	0.201891	1	0			0.138969	7.98148	1	0	1	0	1	0	1	0	1	0	1	0	1	0	1.85963	0.851	5.30103	0.349	6.04213	0.632
	Chinese	3	Glu942Lys	39	0	2.36937	0.00884624	0.603892	1.17681	-0.014403	0.600555	1	0			1	0	1	0	1	0			1	0	1	0	1	0	0.328736	2.74242	1.51376	0.759	0.145262	0.94	3.38646	0.569
	British	54	Glu942Lys	2	0	2.3775	-0.0221109	0.737489	1.187	-0.018853	0.863441	1	0	1	0	1	0	1	0	1	0	1	0	1	0	0.0298734	65.4581	1	0	1	0	-2.15e-12	0	-2.94461	0.772	4.08e-12	0
	Any other mixed background	47	Glu942Lys	3	0	2.34433	-0.0146083	0.792631	1.33	0.174939	0.0724414	1	0	1	0	1	0	1	0	1	0	1	0	1	0	1	0	1	0	1	0	-1.29134	0.894	-5.54977	0.508	-6.90624	0.564
	Other ethnic group	11	Glu942Lys	21	1	2.38389	-0.00504575	0.820559	1.19079	0.0127903	0.716177	0.163858	6.07387	1	0	1	0	1	0	1	0	1	0	1	0	0.167792	5.90809	1	0	1	0	1.27243	0.771	2.51564	0.44	4.46165	0.411
	Caribbean	212	Glu942Lys	2	0	2.46	0.0811616	0.261991	1.2125	0.0687434	0.551438	1	0	1	0	1	0	1	0	1	0	1	0	1	0	1	0	1	0	1	0	6.53603	0.568	-4.86803	0.648	1.60718	0.901
AOU raw data
	Variant	Ancestry	# het	# hom	Ca2+ mean (mM)	Ca2+ beta (mM)	Ca2+ p value	Phosphate mean (mM)	Phosphate beta (mM)	Phosphate p value	n_drug_users	n_carrier_drug_users	n_drug_mean	n_drug_std	n_drug_beta	n_drug_pval	drug_used_by_carriers	Phenotypes	Disorder of calcium metabolism odds_ratio	Disorder of calcium metabolism p_value	Disorder of phosphorus metabolism odds_ratio	Disorder of phosphorus metabolism p_value	Epilepsy odds_ratio	Epilepsy p_value	Hypercalciuria odds_ratio	Hypercalciuria p_value	Hypocalcemia odds_ratio	Hypocalcemia p_value	Hypoparathyroidism odds_ratio	Hypoparathyroidism p_value	Idiopathic hypoparathyroidism odds_ratio	Idiopathic hypoparathyroidism p_value	Disorder of calcium metabolism carriers	Disorder of calcium metabolism controls	no Disorder of calcium metabolism carriers	no Disorder of calcium metabolism controls	Disorder of phosphorus metabolism carriers	Disorder of phosphorus metabolism controls	no Disorder of phosphorus metabolism carriers	no Disorder of phosphorus metabolism controls	Epilepsy carriers	Epilepsy controls	no Epilepsy carriers	no Epilepsy controls	Hypercalciuria carriers	Hypercalciuria controls	no Hypercalciuria carriers	no Hypercalciuria controls	Hypocalcemia carriers
	Val104Ile	amr	1	0	8.58824	-0.733838	0.0949215	3.89286	0.46542	0.517129	5807	1	4		3.64144	1.42e-10	['calcitriol', 'calcium carbonate', 'calcium citrate', 'cholecalciferol']	Epilepsy: inf, 0.0180426195941374, Hypoparathyroidism: inf, 0.0017067342859325	0	1	0	1	inf	0.0180426	0	1	0	1	inf	0.00170673	0	1	0	117	1	40896	0	622	1	40391	1	739	0	40274	0	23	1	40990	0
	Val104Ile	eur	1	0	8.3	-0.939164	0.0239413				29847	0					[]	Hypocalcemia: inf, 0.0136970282852047	0	1	0	1	0	1	0	1	inf	0.013697	0	1	0	1	0	954	1	127321	0	1762	1	126513	0	2617	1	125658	0	178	1	128097	1
	Thr151Met	amr	1	0	6.66	-2.60045	3.21e-09	4.38333	0.907656	0.206353	5807	1	1		0.54565	0.336599	['calcium carbonate']		0	1	0	1	0	1	0	1	0	1	0	1	0	1	0	117	1	40896	0	622	1	40391	0	740	1	40273	0	23	1	40990	0
	Arg205Cys	afr	4	0	9.80663	0.525563	0.0854389	3.16944	-0.31755	0.493134	7152	1	0.25	0.5	0.052894	0.846155	['cholecalciferol']		0	1	0	1	0	1	0	1	0	1	0	1	0	1	0	162	4	50978	0	924	4	50216	0	1242	4	49898	0	11	4	51129	0
	Arg205Cys	eas	3	0	9.6	0.303797	0.460182				648	1	0.333333	0.57735	0.227071	0.417358	['cholecalciferol']		0	1	0	1	0	1	0	1	0	1	0	1	0	1	0	7	3	5515	0	54	3	5468	0	27	3	5495	0	2	3	5520	0
	Glu604Lys	eur	1	0	9.8	0.499731	0.229547				29847	0					[]		0	1	0	1	0	1	0	1	0	1	0	1	0	1	0	954	1	127321	0	1762	1	126513	0	2617	1	125658	0	178	1	128097	0
	Met811Val	eas	1	0	8.31212	-0.916024	0.0260138	4.19167	0.680186	0.31546	648	1	2		1.58396	0.00108989	['calcium carbonate', 'cholecalciferol']	Hypocalcemia: inf, 0.007963800905	0	1	0	1	0	1	0	1	inf	0.0079638	0	1	0	1	0	7	1	5517	0	54	1	5470	0	27	1	5497	0	2	1	5522	1
	Phe815del	eur	2	0	8.125	-1.17546	0.0047095				29847	0					[]		0	1	0	1	0	1	0	1	0	1	0	1	0	1	0	954	2	127320	0	1762	2	126512	0	2617	2	125657	0	178	2	128096	0
	Ala835Thr	eur	1	0	7.90196	-1.35248	0.001146	4.23832	0.879018	0.145008	29847	1	5		4.49471	1.89e-11	['calcitriol', 'calcium carbonate', 'calcium citrate', 'cholecalciferol', 'teriparatide']	Disorder of calcium metabolism: inf, 0.0074370887786372, Disorder of phosphorus metabolism: inf, 0.0137360067379274, Epilepsy: inf, 0.0204013221527092, Hypocalcemia: inf, 0.0136970282852047, Hypoparathyroidism: inf, 0.0017384389912321	inf	0.00743709	inf	0.013736	inf	0.0204013	0	1	inf	0.013697	inf	0.00173844	0	1	1	953	0	127322	1	1761	0	126514	1	2616	0	125659	0	178	1	128097	1
	Gln934Ter	afr	1	0	7.9	-1.46177	0.0007173				7152	0					[]		0	1	0	1	0	1	0	1	0	1	0	1	0	1	0	162	1	50981	0	924	1	50219	0	1242	1	49901	0	11	1	51132	0
	Glu942Lys	afr	4	0							7152	0					[]		0	1	0	1	0	1	0	1	0	1	0	1	0	1	0	162	4	50978	0	924	4	50216	0	1242	4	49898	0	11	4	51129	0
	Glu942Lys	amr	12	0	9.30677	0.174487	0.261412	3.26667	-0.213383	0.76628	5807	0					[]		0	1	0	1	0	1	0	1	0	1	0	1	0	1	0	117	12	40885	0	622	12	40380	0	740	12	40262	0	23	12	40979	0
	Glu942Lys	eas	209	5	9.27899	0.0130808	0.773417	3.43174	-0.087155	0.487652	648	18	0.102804	0.36087	-0.0603645	0.0796557	['calcitriol', 'calcium carbonate', 'cholecalciferol']		0	1	1.46641	0.465849	1.99472	0.281377	0	1	0.575172	1	0	1	0	1	0	7	214	5304	3	51	211	5260	2	25	212	5286	0	2	214	5309	1
	Glu942Lys	eur	10	0	9.14015	-0.124393	0.503673	4.70568	1.32561	0.00188237	29847	1	0.1	0.316228	-0.0865135	0.682832	['cholecalciferol']		0	1	7.98189	0.129177	0	1	0	1	0	1	0	1	0	1	0	954	10	127312	1	1761	9	126505	0	2617	10	125649	0	178	10	128088	0
	Glu942Lys	sas	15	0	9.19729	-0.009865	0.955069	3.975	0.484331	0.480933	407	2	0.133333	0.351866	0.0164747	0.896628	['cholecalciferol']		0	1	0	1	0	1	0	1	0	1	0	1		1	0	8	15	3096	0	24	15	3080	0	31	15	3073	0	1	15	3103	0
[truncated: 11 more columns]

## Sheet: Table S5 Structural analysis
Table	Variant	Location	Structural modelling - wild-type	Structural modelling - variant
Table 1&2	p.Val104Ile	Lobe 1-Lobe 1 interface - important in retaining dimer structure.	Contacts Leu108	Retains contact. Variant side chain projects into dimer interface which could disrupt the structure.
Table 1	p.Asn124Lys	Loop 2 - important in dimerisation as it reaches across between the two lobe 1 regions.	Contacts Ile120	Retains contact.
Table 1&2	p.Thr151Met	Lobe 1-Lobe 1 interface - important in retaining dimer structure.	Contacts with Ser147 & Asn155. Variant side chain projects into dimer interface which could discrupt the structure	Retains contact. Variant side chain projects into dimer interface which could disrupt the structure
Table 1&2	p.Arg205Cys	Lobe 2-CRD region - important in retaining dimer structure.	Contacts Ile201.	Retains contact. Shorter side chain so may be more flexible.
Table 3	p.Gln253Lys	Lobe 2	Contacts Gln249 & Glu257 within lobe 2.	Retains contact.
Table 3	p.Asn345Asp	Top of ECD lobe 1.	No predicted contacts.	New contact with Ser342.
Table 3	p.Ala364Glu	Top of ECD lobe 1 in unstructured region.	Not in structures	Not in structures
Table 2	p.Glu604Lys	CRD-TMD region.	Contacts Ile761. Projects into the dimer interface.	Retains contact. Longer side chain projects further into dimer interface which could disrupt structure.
Table 3	p.Arg678Cys	Top of TM3, which is known to be important in receptor activation.	Contacts Pro748 in ECL2.	Loss of contact. Could disrupt TMD.
Table 2	p.Met811Val	Within TM6. ADH2 variants cluster in TM6-ECL2-TM7 region.	Contacts Ile807 & Phe815. Within TMD	Retains contacts. Could disrupt TMD.
Table 2	p.Phe815del	Partial loss of TM6, loss of all ECL2 and TM7. ADH2 variants cluster in TM6-ECL2-TM7 region.	N/A	N/A
Table 2	p.Ala835Thr	TM7. Within TM6-ECL2-TM7 region where ADH2 variants cluster.	Contacts Ile839 & Lys831. Within TMD	Retains contacts. Could disrupt TMD.
Table 1	p.Thr888Met	Cytoplasmic C-terminus - known role in phosphorylation.	Not in structures	Not in structures
Table 3	p.Gln926Arg	Cytoplasmic C-terminus	Not in structures	Not in structures
Table 2	p.Gln934Ter	Loss of cytoplasmic C-tail, retains all TMD.	N/A	N/A
Table 3	p.Gly1019Arg	Cytoplasmic C-terminus	Not in structures	Not in structures
Table 3	p.Gln1040Glu	Cytoplasmic C-terminus	Not in structures	Not in structures
Table 3	p.Ser1061Asn	Cytoplasmic C-terminus	Not in structures	Not in structures
Table 3	p.Asn1074Asp	Cytoplasmic C-terminus	Not in structures	Not in structures

## Sheet: Table S7 UKB variants
Variant	Ethnicity	# hets	# homs	MAF in ethnicity	MAF in UKB	in_conservative_gof	in_liberal_gof	in_all_fhh1	is_synonymous	in_vitro_tested	total_score_new_meds	calcium_score_new	phosphate_score_new	pheno_score_new	pheno_score_new_firth	med_score_new	varsome_score_new	occurs_in_known_GOF_score	Mean Ca	linear_regression_p30680_i0.beta	linear_regression_p30680_i0.p_value	Mean phosphate	linear_regression_p30810_i0.beta	linear_regression_p30810_i0.p_value	egfr_cr_beta	egfr_cr_pvalue	egfr_cy_beta	egfr_cy_pvalue	egfr_cr_cy_beta	egfr_cr_cy_pvalue	acmg_impact	variant_str	Disorders of calcium or phosphorous metabolism p value	275.5_neglogpval	Disorders of calcium or phosphorous metabolism OR	275.5_num_carriers_with_phecode	275.5_num_carriers_without_phecode	275.5_num_controls_with_phecode	275.5_num_controls_without_phecode	CKD p value	585.3_neglogpval	CKD OR	585.3_num_carriers_with_phecode	585.3_num_carriers_without_phecode	585.3_num_controls_with_phecode	585.3_num_controls_without_phecode	Hypoparathyroidism p value	252.2_neglogpval	Hypoparathyroidism OR
p.Ser247Phe	Caribbean	1	0	0.000267809	2.44767e-05	0	0	0	0	1	78.4336	65.3914	12.9702	0	8.61813	-0.00414047	0.0761501	0	1.409	-0.993323	1.44893e-22	2.308	1.12694	4.23667e-12	-88.4479	4.40219e-15	-79.2482	1.27658e-07	-94.3337	9.66478e-14	missense	chr3:122261775:C:T	1	0	0	0	37	1	3232	0.0746221	1.12713	inf	1	231	0	2877	1	0	0
p.Leu159Val	White British	1	0	2.75715e-06	2.12852e-06	0	0	0	0	1	14.1589	0.034005	-0.122678	13.9978	23.1874	-0.000216204	0.25	0	2.326	-0.0492653	0.59735	0.933	-0.186965	0.227565	3.64258e-13	0	-1.96767	0.890999	1.84459e-12	0	missense	chr3:122257370:C:G	0.009561	2.0195	inf	1	2981	0	308910	1	0	0	0	14889	1	282938	1	0	0
p.Arg544Gln	White British	1193	0	0.00328927	0.00149733	0	0	0	0	1	9.0235	7.33309	0.264517	1.2478	2.61748	-0.00139121	0.179489	0	2.33449	-0.0467446	5.19517e-58	1.19086	0.0311439	1.25999e-10	0.136621	0.820973	0.635992	0.154177	0.652973	0.390251	missense	chr3:122282135:G:A	0.395643	0.402696	1.12894	10	2972	918	308008	0.880505	0.055268	0.832711	37	14852	844	282111	0.667988	0.175231	0.908509
p.Val104Ile	Indian	4	0	0.000776247	7.44946e-06	1	1	0	0	1	8.70383	4.30651	1.79376	1.88513	7.79491	-0.0299564	0.248381	1	2.14025	-0.238742	1.78314e-06	1.5615	0.405258	1.24311e-06	-13.2815	0.187424	-0.562756	0.950952	-1.23746	0.927797	missense	chr3:122257205:G:A	1	0	0	0	46	2	4318	1	0	0	0	283	2	3860	1	0	0
p.Thr151Met	White British	1	0	2.75715e-06	1.06421e-06	1	1	0	0	1	8.38073	6.95024	0.682228	0	9.53966	-0.00173086	0.25	1	1.957	-0.427714	4.51916e-06	1.569	0.376821	0.0150164	2.11028e-12	0	9.95569	0.488072	-2.28884e-12	0	missense	chr3:122257347:C:T	1	0	0	0	2982	1	308922	1	0	0	0	14889	1	282952	1	0	0
p.Glu556Asp	White British	3	0	8.27144e-06	3.19261e-06	0	0	0	0	1	7.88622	1.679	-0.00219836	5.53268	15.4423	-0.00274506	0.179489	1	2.20933	-0.179144	0.000878613	1.179	-0.0207286	0.816765	2.11028e-12	0	-5.6012	0.499259	-2.28884e-12	0	missense	chr3:122282172:G:C	1	0	0	0	2982	2	308924	0.0974797	1.01109	19.0055	1	14888	1	282954	1	0	0
p.Phe862Ser	Indian	7	0	0.00135843	9.57783e-06	0	0	0	0	1	7.31143	-0.0448117	-0.0746293	7.2074	13.148	0.0784319	0.145043	0	2.4095	0.0342528	0.393728	1.0985	-0.0918544	0.171394	-3.41984	0.723596	-6.95402	0.239883	-13.3139	0.305975	missense	chr3:122284539:T:C	0.0616082	1.21036	19.1778	1	45	5	4315	0.0404726	1.39284	9.1554	2	281	3	3859	1	0	0
p.Asn124Lys	White British	2	0	5.51429e-06	2.12845e-06	1	1	0	0	1	5.86695	1.4869	0.00949489	2.62056	10.7428	1	0.25	1	2.195	-0.194791	0.00314059	1.248	0.0514296	0.638778	2.48259e-14	2.65318e-179	-20.4156	0.0443437	-3.06912e-12	0	missense	chr3:122257267:C:A	1	0	0	0	2982	2	308919	1	0	0	0	14888	2	282949	0.00239574	2.62056	835.572
p.His1010Gln	African	1	0	0.000343525	1.06421e-06	0	0	0	0	1	5.10976	-0.130442	0.324922	4.87374	9.03861	-0.00016128	0.0417038	0	2.463	0.0930543	0.349619	1.409	0.291801	0.0783575	-5.7465	0.604351	-8.13425	0.578433	-6.71475	0.58419	missense	chr3:122284984:C:G	1	0	0	0	35	1	2305	1	0	0	0	132	1	2077	1	0	0
p.His766Gln	White British	4	0	1.10286e-05	4.25695e-06	0	0	0	0	1	4.10928	1.41421	0.0379312	1.54654	9.2612	1	0.110596	0	2.1855	-0.192536	3.64784e-05	1.17	0.0295798	0.702603	-3.15735e-12	0	19.076	0.021384	-1.60582e-12	0	missense	chr3:122284252:C:G	0.0284092	1.54654	51.8138	1	2981	2	308914	1	0	0	0	14889	3	282942	1	0	0
p.Ser247Phe	White British	12	0	3.30857e-05	2.44767e-05	0	0	0	0	1	3.93042	1.34742e-07	0.0490888	3.74603	9.31283	0.0591521	0.0761501	0	2.37989	-0.000722157	0.981468	1.22989	0.0745721	0.148794	-7.52417	0.165536	-7.66183	0.0767644	-3.55543	0.59659	missense	chr3:122261775:C:T	0.100281	0.998779	10.3628	1	2981	10	308916	1	0	0	0	14889	10	282945	0.0131057	1.88254	83.5561
p.Asn541Ser	White British	4	0	1.10286e-05	6.38522e-06	0	0	0	0	1	3.50004	0.665344	0.0928408	2.63209	10.5167	-0.000823036	0.110596	0	2.26025	-0.115699	0.0131028	1.2465	0.11301	0.144655	5.89432	0.530522	12.0307	0.093789	17.8585	0.124766	missense	chr3:122282126:A:G	1	0	0	0	2982	4	308922	0.142596	0.845892	9.50272	1	14888	2	282953	1	0	0
p.Glu481Ala	White British	1	0	2.75715e-06	1.06422e-06	0	0	0	0	1	3.37624	1.04699	-0.0972795	1.81849	7.10299	-0.00255324	0.110596	1	2.178	-0.211298	0.0234807	1.024	-0.16943	0.274178	-3.48805e-13	0	2.08788	0.884385	-1.18484e-12	0	missense	chr3:122275876:A:C	1	0	0	0	2982	1	308920	1	0	0	0	14888	1	282951	1	0	0
p.His994Tyr	White British	8	0	2.20572e-05	8.51363e-06	0	0	0	0	1	3.37148	0.0167866	0.0616046	3.14966	10.0269	-0.00161371	0.145043	0	2.35357	-0.0238519	0.498655	1.22514	0.081511	0.163976	0.272779	0.976845	-2.88178	0.595412	-0.316947	0.978266	missense	chr3:122284934:C:T	1	0	0	0	2982	7	308919	1	0	0	0	14889	5	282950	1	0	0
p.Glu250Lys	White British	3050	6	0.00842584	0.00376409	0	0	1	0	1	3.23054	0.434262	0.0373086	2.88949	6.92995	9.38569e-06	-0.130527	0	2.36696	-0.0131737	3.48502e-13	1.1685	0.0117826	9.16301e-05	0.321479	0.389752	-0.126787	0.645908	0.544384	0.254304	missense	chr3:122261783:G:A	0.0538311	1.26897	1.36876	32	2950	2429	306497	0.382431	0.417447	1.03163	122	14767	2248	280707	0.339014	0.469783	1.3656
p.Gln944Ter	White British	1	0	2.75715e-06	1.0642e-06	0	0	0	0	1	3.2126	2.94494	0.018183	0	9.86048	-0.000526714	0.25	0	2.069	-0.312946	0.000792528	1.262	0.0829449	0.592429	2.11028e-12	0	17.3677	0.226435	-2.28884e-12	0	nonsense	chr3:122284784:C:T	1	0	0	0	2982	1	308925	1	0	0	0	14889	1	282954	1	0	0
p.Ile78LysfsTer4	White British	1	0	2.75715e-06	1.06421e-06	0	0	0	0	1	3.17003	0	0	2.92134	12.212	-0.0013051	0.25	0							2.11028e-12	0	6.42951	0.654311	-2.28884e-12	0	frameshift	chr3:122257127:AT:A	1	0	0	0	2982	1	308924	1	0	0	0	14889	1	282953	0.00119857	2.92134	inf
p.Asn1074Asp	African	3	0	0.00103057	7.7687e-05	0	1	0	0	1	3.10732	0.00547096	0.0231283	2.57749	8.13018	-0.00602814	0.00725762	1	2.32	-0.0154047	0.828369	1.2555	0.080396	0.497244	5.44432	0.491758	14.6419	0.0851185	11.1276	0.204202	missense	chr3:122285174:A:G	1	0	0	0	35	3	2303	1	0	0	0	132	3	2075	0.0026455	2.57749	1131.5
p.Asn1074Asp	White British	58	0	0.000159914	7.7687e-05	0	1	0	0	1	3.00651	0.0568883	0.00225251	2.44005	5.52943	5.97143e-05	0.00725762	1	2.35765	-0.0216619	0.0939916	1.16979	0.0174247	0.417431	0.688591	0.826022	-1.09507	0.586014	-2.37481	0.540298	missense	chr3:122285174:A:G	0.0690507	1.16083	4.82102	2	2980	43	308883	0.640357	0.193578	0.927029	2	14887	41	282914	1	0	0
p.Gly1019Arg	Caribbean	3	0	0.000803428	1.70273e-05	0	0	0	0	0	2.78396	0.41403	-0.24275	2.64154	8.19306	-0.0016667	-0.0271886	0	2.2675	-0.127155	0.0785737	0.934	-0.209808	0.0688062	3.54977e-13	2.08273e-124	-7.98655	0.45204	-2.35519e-12	2.63451e-249	missense	chr3:122285009:G:A	0.0335725	1.47402	44.875	1	36	2	3231	0.207638	0.682693	6.22294	1	231	2	2875	1	0	0
p.Ala364Glu	White British	114	0	0.000314315	0.000127705	0	1	0	0	1	2.71229	0.430444	0.0172201	1.73578	3.80447	-0.0128577	0.0417038	1	2.34402	-0.0365496	0.000133956	1.1834	0.0252676	0.112007	-2.0689	0.280899	-2.09977	0.139747	-1.34006	0.57263	missense	chr3:122262126:C:A	0.602425	0.220097	1.09052	1	2981	95	308829	0.285909	0.543772	1.37395	6	14883	83	282870	1	0	0
p.Cys739Tyr	White British	52	0	0.000143372	5.95954e-05	0	0	0	0	0	2.43295	0.105301	0.0804055	1.99736	5.05663	-0.000117802	0.25	0	2.35789	-0.0258226	0.0577017	1.21711	0.0441324	0.0508759	1.49832	0.632449	-2.5356	0.226056	-2.52657	0.514726	missense	chr3:122284170:G:A	1	0	0	0	2982	39	308887	0.2954	0.529589	1.62907	3	14886	35	282920	1	0	0
p.Asn345Asp	African	1	0	0.000343525	1.0642e-06	0	0	0	0	1	2.27163	-0.327643	-1.79895e-06	2.4575	11.7011	-0.00326935	0.145043	0	2.53	0.1412	0.155584	1.173	0.00151748	0.992695	7.97385	0.471235	22.5482	0.123224	16.884	0.167483	missense	chr3:122262068:A:G	1	0	0	0	35	1	2305	1	0	0	0	132	1	2077	1	0	0
p.Ala824Gly	Caribbean	1	0	0.000267809	1.0642e-06	0	0	0	0	1	2.1131	-0.212985	-0.0558635	1.63466	10.6675	-0.00271618	0.25	1	2.523	0.120452	0.238856	1.045	-0.143482	0.379076	3.54977e-13	2.08273e-124	-6.37869	0.671139	-2.35519e-12	2.63451e-249	missense	chr3:122284425:C:G	1	0	0	0	37	1	3232	1	0	0	0	232	1	2876	1	0	0
p.Cys6Ser	White British	1	0	2.75715e-06	1.0642e-06	0	0	0	0	1	2.06871	0.0192871	-0.0439988	2.01952	11.4638	-0.00224429	0.0761501	0	2.348	-0.0377661	0.685534	1.064	-0.120254	0.437684	2.11028e-12	0	-46.4477	0.00121666	-2.28884e-12	0	missense	chr3:122254205:T:A	0.00956051	2.01952	inf	1	2981	0	308926	0.0499893	1.30112	inf	1	14888	0	282955	1	0	0
p.Arg520Thr	White British	1	0	2.75715e-06	1.06421e-06	0	0	0	0	1	2.06058	-0.0077033	0.0827423	1.87751	10.3823	-0.00256329	0.110596	0	2.411	0.0259175	0.781101	1.347	0.160644	0.299836	1.08128e-12	0	18.505	0.197464	-3.03539e-12	0	missense	chr3:122275993:G:C		0		0	0		308924		0		0	0		282953	1	0	0
p.Ser1061Asn	White British	1	0	2.75715e-06	1.06424e-06	0	0	0	0	0	2.05793	0	0	2.0195	11.4736	-0.00328214	0.0417038	0							8.79303e-13	0	-15.7188	0.273619	-4.69497e-13	0	missense	chr3:122285136:G:A	0.00956082	2.0195	inf	1	2981	0	308916	1	0	0	0	14889	1	282946	1	0	0
p.Ser403Asn	White British	2	0	5.51429e-06	2.12843e-06	0	0	0	0	0	2.01663	0.0792396	-0.0155303	1.87751	6.23218	-0.000738995	0.0761501	0	2.3205	-0.0592749	0.368767	1.0925	-0.0612449	0.576164	-6.22092	0.349198	-13.4085	0.186609	-9.81034	0.233046	missense	chr3:122262243:G:A	1	0	0	0	2982	1	308920	1	0	0	0	14889	1	282949	1	0	0
p.Glu405Lys	White British	5	0	1.37857e-05	7.44942e-06	0	0	0	0	0	1.97789	0.657488	0.0782595	1.13272	8.55507	-0.00117151	0.110596	0	2.273	-0.107276	0.010114	1.2634	0.0992999	0.15185	0.520629	0.937553	1.60778	0.80229	-4.38853	0.593709	missense	chr3:122262248:G:A	1	0	0	0	2982	5	308921	1	0	0	0	14889	4	282951	1	0	0
p.Val104Ile	White British	1	0	2.75715e-06	7.44946e-06	1	1	0	0	1	1.94033	1.06327	0.128958	0	8.93112	-0.00028339	0.248381	1	2.13	-0.243203	0.00911785	1.464	0.354182	0.0222616	10.8926	0.24643	-4.07415	0.688213	5.576	0.631732	missense	chr3:122257205:G:A	1	0	0	0	2982	1	308924		0		0	0		282954	1	0	0
p.Asp451Val	White British	1	0	2.75715e-06	1.06421e-06	0	0	0	0	0	1.86244	0.00619384	-0.137008	1.8185	6.8128	-0.00472756	0.179489	0	2.369	-0.0214702	0.817936	1.006	-0.195402	0.207268	-20.7559	0.0272009	-30.3934	0.0342779	-24.645	0.0341401	missense	chr3:122262387:A:T	1	0	0	0	2982	1	308922	0.0499898	1.30112	inf	1	14888	0	282952	1	0	0
p.Gln253Lys	Caribbean	10	0	0.00267809	1.80915e-05	0	0	0	0	0	1.84016	0.125673	0.0350677	1.71117	7.06281	-0.00456391	-0.0271886	0	2.33317	-0.0541668	0.19501	1.226	0.0674421	0.311763	0.434932	0.932807	-2.57263	0.651033	-1.76322	0.784811	missense	chr3:122261792:C:A	1	0	0	0	37	8	3225	0.0907285	1.04226	4.99478	2	230	5	2872	1	0	0
p.Arg866His	White British	3	0	8.27144e-06	3.19261e-06	0	0	0	0	0	1.83151	-0.0540649	-0.0127352	1.72057	9.84571	-0.0017508	0.179489	0	2.42767	0.0458463	0.394545	1.11367	-0.0501064	0.575401	2.11028e-12	0	0.773411	0.925667	-2.28884e-12	0	missense	chr3:122284551:G:A	0.0190296	1.72057	103.631	1	2981	1	308925	1	0	0	0	14889	2	282953	1	0	0
p.Gly768Val	Indian	7	0	0.00135843	1.70273e-05	0	0	0	0	0	1.75085	-0.000118038	0.0365023	1.41348	6.86804	0.0525991	0.248381	0	2.37767	0.00107035	0.978826	1.27867	0.0710048	0.292394	3.76009	0.700361	-6.64118	0.26334	15.8996	0.226709	missense	chr3:122284257:G:T	1	0	0	0	46	6	4314	0.0404726	1.39284	9.1554	2	281	3	3859	1	0	0
p.Gln1040Glu	Caribbean	2	0	0.000535619	2.12841e-06	0	0	0	0	0	1.74245	-0.0696891	0.191963	1.64771	10.9458	-0.000348288	-0.0271886	0	2.458	0.072713	0.476866	1.353	0.229554	0.159102	-9.33987	0.414168	2.2076	0.835284	2.80039	0.827307	missense	chr3:122285072:C:G	0.0225054	1.64771	89.7778	1	36	1	3232	1	0	0	0	232	2	2875	1	0	0
p.Gln926Arg	White British	76	0	0.000209543	9.15215e-05	0	0	0	0	0	1.70019	0.115818	0.150676	1.32321	3.71564	-0.000113658	0.110596	0	2.3508	-0.0291422	0.00945422	1.20265	0.0495861	0.00786007	-1.95732	0.364029	1.32496	0.436888	-1.57094	0.556199	missense	chr3:122284731:A:G	1	0	0	0	2982	61	308865	0.295327	0.529696	1.49067	4	14885	51	282904	1	0	0
p.Arg331Gln	White British	4	0	1.10286e-05	5.32102e-06	0	0	0	0	0	1.68608	0.0307297	-0.00100079	1.54655	9.90735	-0.000797953	0.110596	0	2.3525	-0.0239431	0.607654	1.13425	-0.0132643	0.864057	3.77645	0.569839	-0.841276	0.906715	2.88875	0.725473	missense	chr3:122262027:G:A	0.0284083	1.54655	51.8155	1	2981	2	308924	1	0	0	0	14889	3	282952	1	0	0
p.Val508Phe	White British	2	0	5.51429e-06	2.12842e-06	0	0	0	0	0	1.68217	-0.028613	0.0460758	1.52078	10.1942	-0.00111183	0.145043	0	2.42	0.038797	0.556346	1.26	0.103083	0.346776	2.11028e-12	0	17.18	0.0906183	-2.28884e-12	0	missense	chr3:122275956:G:T	1	0	0	0	2982	2	308923	1	0	0	0	14889	2	282952	1	0	0
p.Val894Ile	White British	2	0	5.51429e-06	2.12841e-06	0	0	0	0	0	1.65969	0.178844	-0.0418724	1.52078	10.3492	-0.00531647	0.00725762	0	2.3055	-0.0841019	0.202227	1.0935	-0.0964817	0.378531	2.11028e-12	0	4.16668	0.681517	-2.28884e-12	0	missense	chr3:122284634:G:A	1	0	0	0	2982	2	308923	1	0	0	0	14889	2	282952	1	0	0
p.Ser1061Thr	White British	2	0	5.51429e-06	2.12847e-06	0	0	0	0	0	1.63031	-0.0425988	0.11054	1.52077	10.3481	-0.000102285	0.0417038	0	2.4195	0.0465995	0.479826	1.2815	0.149847	0.171412	5.6782	0.545693	-0.0463399	0.996358	-0.06344	0.995649	missense	chr3:122285136:G:C	1	0	0	0	2982	2	308914	1	0	0	0	14889	1	282946	1	0	0
p.Gly778Cys	White British	2	0	5.51429e-06	2.12841e-06	0	0	0	0	1	1.60931	1.36338	-0.00301177	0	7.88299	-0.00106059	0.25	0	2.147	-0.227666	0.000556236	1.0175	-0.0999367	0.361696	2.11028e-12	0	17.473	0.0852531	-2.28884e-12	0	missense	chr3:122284286:G:T	1	0	0	0	2982	2	308924	1	0	0	0	14889	2	282953	1	0	0
p.Lys47Arg	White British	2	0	5.51429e-06	2.12841e-06	0	0	0	0	0	1.54165	0.805886	-0.0136836	0	0	-0.000552927	0.25	1	2.2225	-0.154403	0.0192208	1.091	-0.057942	0.596909	2.11028e-12	0	3.6553	0.718825	-2.28884e-12	0	missense	chr3:122254329:A:G		0		0	0		308926		0		0	0		282955		0
p.Arg678Cys	White British	3	0	8.27144e-06	5.32102e-06	0	0	0	0	0	1.53409	-0.206006	0.0168849	1.57937	9.75672	-0.00120564	0.145043	0	2.456	0.0802083	0.136347	1.19167	0.0592788	0.507556	2.11028e-12	0	-3.83714	0.643453	-2.28884e-12	0	missense	chr3:122283986:C:T	1	0	0	0	2982	2	308924	0.0974797	1.01109	19.0055	1	14888	1	282954	1	0	0
p.Arg1041Gln	White British	2	0	5.51429e-06	2.12841e-06	0	0	0	0	1	1.47	1.51777	-0.0199771	0	8.80938	-0.000605604	-0.0271886	0	2.1795	-0.200141	0.0024075	1.076	-0.0741883	0.498325	2.11028e-12	0	-24.9333	0.0824727	-2.28884e-12	0	missense	chr3:122285076:G:A	1	0	0	0	2982	1	308925	0.0499893	1.30112	inf	1	14888	0	282955	1	0	0
p.Leu443Ile	White British	20	0	5.51429e-05	2.12842e-05	0	0	0	0	0	1.45196	-0.016953	-0.0221528	1.42745	6.08832	0.0219161	0.0417038	0	2.401	0.0227312	0.28809	1.11116	-0.0401781	0.258367	-1.31168	0.780136	7.27222	0.0316529	3.37832	0.561402	missense	chr3:122262362:C:A	0.166841	0.777697	5.75692	1	2981	18	308905	1	0	0	0	14889	19	282933	1	0	0
p.Ser247Pro	White British	1	0	2.75715e-06	1.06421e-06	0	0	0	0	0	1.39178	0.485119	0.727844	0	9.80112	-0.000672451	0.179489	0	2.228	-0.155664	0.0951136	1.57	0.385786	0.0127796	2.11028e-12	0	-31.0589	0.0305295	-2.28884e-12	0	missense	chr3:122261774:T:C	1	0	0	0	2982	1	308924	1	0	0	0	14889	1	282953	1	0	0
p.Glu379Lys	White British	3	0	8.27144e-06	3.19261e-06	0	0	0	0	0	1.39136	-0.000288061	-0.0531623	1.40616	9.0592	-0.00305406	0.0417038	0	2.387	0.00454275	0.932768	1.07	-0.0950248	0.288127	-14.8176	0.114853	-6.99297	0.398909	-12.1381	0.29678	missense	chr3:122262170:G:A	1	0	0	0	2982	3	308923	1	0	0	0	14889	2	282953	1	0	0
p.Leu13Phe	White British	6	0	1.65429e-05	6.38526e-06	0	0	0	0	0	1.34635	0.0185726	-5.00508e-06	1.25174	8.0152	-0.000108206	0.0761501	0	2.356	-0.0157368	0.679394	1.13883	0.0213198	0.736091	-4.27318	0.430967	-18.9698	0.00121143	-6.39306	0.341217	missense	chr3:122254226:C:T	0.0560098	1.25174	20.726	1	2981	5	308921	0.226177	0.645552	4.75133	1	14888	4	282951	1	0	0
p.Asn639Ser	White British	8	0	2.20572e-05	8.51363e-06	0	0	0	0	1	1.34393	0.0993434	-0.189426	1.32885	8.35382	-0.00543691	0.110596	0	2.3495	-0.0407406	0.216656	1.12675	-0.074511	0.17379	2.11028e-12	0	-10.8637	0.0906791	-2.28884e-12	0	missense	chr3:122283870:A:G	0.0468975	1.32885	25.9076	1	2981	4	308922	1	0	0	0	14889	3	282952	1	0	0
p.Asp484Glu	White British	2	0	5.51429e-06	2.12841e-06	0	0	0	0	1	1.32981	1.019	0.200176	0	8.56722	3.54567e-05	0.110596	0	2.1995	-0.169096	0.010347	1.291	0.188813	0.0848276	1.52248	0.8713	-13.4613	0.184883	-3.17013	0.785241	missense	chr3:122275886:C:A	1	0	0	0	2982	2	308924	1	0	0	0	14889	2	282953	1	0	0
p.Val44Ile	Caribbean	2	0	0.000535619	2.12841e-06	0	0	0	0	0	1.32813	-0.31037	-0.000116398	1.52809	8.61061	-6.98351e-05	0.110596	0	2.527	0.138071	0.176729	1.152	-0.00409445	0.979965	5.6478	0.485306	-29.3655	0.0504363	-18.5451	0.148196	missense	chr3:122254319:G:A	1	0	0	0	37	2	3231	1	0	0	0	232	2	2875	1	0	0
p.Gln476Lys	White British	5	0	1.37857e-05	5.32108e-06	0	0	0	0	0	1.32455	0.000612422	5.2219e-05	1.28409	8.43176	-0.00191001	0.0417038	0	2.3718	-0.00622765	0.881313	1.1224	-0.0156282	0.821564	4.81255	0.468946	9.08691	0.157034	3.28715	0.689468	missense	chr3:122275860:C:A	1	0	0	0	2982	4	308918	1	0	0	0	14889	4	282947	1	0	0
p.Arg648Gln	White British	6	0	1.65429e-05	7.44942e-06	0	0	0	0	0	1.31407	-0.00594564	-0.0244749	1.13272	8.22317	-0.00216577	0.213935	0	2.39167	0.0170239	0.751893	1.07	-0.0673828	0.451309	5.20346	0.579816	8.87769	0.166803	6.13844	0.597778	missense	chr3:122283897:G:A	1	0	0	0	2982	5	308921	0.226177	0.645552	4.75133	1	14888	4	282951	1	0	0
p.Ile686Val	Indian	15	0	0.00291093	2.02199e-05	0	0	0	0	0	1.30989	0.00175101	0.000747297	1.05639	4.97448	0.00100077	0.25	0	2.367	-0.00793513	0.789788	1.21064	0.0111252	0.823148	1.96162	0.694971	-3.30713	0.448585	1.02805	0.894299	missense	chr3:122284010:A:G	1	0	0	0	46	14	4306	0.629039	0.201322	1.04992	1	282	13	3849	1	0	0
p.Ile283Thr	White British	31	0	8.54715e-05	4.36323e-05	0	0	0	0	0	1.24724	-0.0553372	0.000156003	1.06044	4.9228	0.0624917	0.179489	0	2.405	0.0220683	0.227644	1.16873	-0.000336432	0.991167	-8.31265	0.125523	0.938995	0.729316	-2.52096	0.707436	missense	chr3:122261883:T:C	1	0	0	0	2982	26	308900	1	0	0	0	14889	25	282930	1	0	0
p.Glu604Asp	Caribbean	1	0	0.000267809	4.25687e-06	0	0	0	0	0	1.15262	0.661621	-0.255932	0	9.2068	-0.00145436	0.248381	1	2.171	-0.188947	0.0652556	0.89	-0.266977	0.10247	3.54977e-13	2.08273e-124	-1.22203	0.935324	-2.35519e-12	2.63451e-249	missense	chr3:122283766:G:C	1	0	0	0	37	1	3232	1	0	0	0	232	1	2876	1	0	0
p.Val1075Leu	White British	8	0	2.20572e-05	9.57795e-06	0	0	0	0	0	1.13921	0.00289051	-0.0906113	1.13092	7.62544	0.123204	-0.0271886	0	2.35412	-0.0316327	0.33743	1.08712	-0.0953785	0.0816807	13.3764	0.154669	2.98384	0.533008	16.6637	0.152082	missense	chr3:122285177:G:T	0.0739746	1.13092	14.804	1	2981	7	308916	0.301613	0.520551	3.1675	1	14888	6	282946	1	0	0
p.Glu755Asp	White British	54	0	0.000148886	6.59806e-05	0	0	0	0	0	1.12248	0.00162563	0.0463563	1.08779	3.74576	0.0139034	-0.0271886	0	2.37312	-0.00608329	0.641389	1.19506	0.0425873	0.0519711	-0.794631	0.743338	0.809639	0.693074	-2.04022	0.497071	missense	chr3:122284219:G:T	0.363353	0.439672	2.25253	1	2981	46	308880	0.676725	0.169587	0.863813	2	14887	44	282911	1	0	0
p.Ser978Thr	White British	1	0	2.75715e-06	1.0642e-06	0	0	0	0	0	1.1106	0	0	0	9.93555	1	0.110596	0							2.11028e-12	0	1.31326e-12	0	-2.28884e-12	0	missense	chr3:122284887:G:C	1	0	0	0	2982	1	308925	0.0499893	1.30112	inf	1	14888	0	282955	1	0	0
p.Phe789Leu	White British	1	0	2.75715e-06	1.0642e-06	0	0	0	0	1	1.11006	0.831234	0.136609	0	0	-0.00282828	0.145043	0	2.197	-0.193214	0.0383022	1.396	0.198314	0.200581	2.11028e-12	0	18.0116	0.209684	-2.28884e-12	0	missense	chr3:122284321:C:G		0		0	0		308926		0		0	0		282955		0
p.Thr888Met	White British	2	0	5.51429e-06	2.12841e-06	1	1	0	0	0	1.10744	0.268645	0.0941262	0	9.02849	-0.00371397	0.248381	1	2.289	-0.0994463	0.13158	1.332	0.138767	0.205313	3.30764	0.72487	5.36487	0.597213	1.89822	0.870391	missense	chr3:122284617:C:T	1	0	0	0	2982	1	308924	1	0	0	0	14889	1	282953	1	0	0
p.Gln260Arg	White British	115	0	0.000317072	0.000140475	0	0	0	0	0	1.05866	-0.0178359	-0.000663404	1.01792	3.45051	0.0175394	0.0417038	0	2.38835	0.00916262	0.328403	1.14379	-0.00783647	0.61665	-1.31554	0.511501	-0.993738	0.486775	2.16588	0.40514	missense	chr3:122261814:A:G	0.230367	0.63758	2.22871	2	2980	93	308833	0.940811	0.0264974	0.436805	2	14887	87	282868	1	0	0
p.Ile869Val	White British	1	0	2.75715e-06	3.19261e-06	0	0	0	0	0	1.04358	1.04487	-0.0732757	0	8.82529	-0.00415713	0.0761501	0	2.178	-0.211087	0.0236196	1.042	-0.150177	0.332429	2.11028e-12	0	-15.6945	0.274365	-2.28884e-12	0	missense	chr3:122284559:A:G	1	0	0	0	2982	1	308925	1	0	0	0	14889	1	282954	1	0	0
p.Thr888Ser	White British	2	0	5.51429e-06	2.12841e-06	0	0	0	0	0	1.03855	0.26865	0.094128	0	9.02853	-0.00371399	0.179489	1	2.289	-0.099446	0.131581	1.332	0.138766	0.205318	3.30764	0.72487	5.36509	0.5972	1.89822	0.870391	missense	chr3:122284616:A:T	1	0	0	0	2982	1	308925	1	0	0	0	14889	1	282954	1	0	0
p.Thr906Met	White British	2	0	5.51429e-06	3.19261e-06	0	0	0	0	0	1.03698	-0.00466121	-6.3996e-05	0	8.0232	1	0.0417038	0	2.393	0.0195676	0.833825	1.111	-0.00452463	0.976704	6.13134	0.514162	-20.812	0.0403793	-14.7819	0.20391	missense	chr3:122284671:C:T	1	0	0	0	2982	2	308924	1	0	0	0	14889	2	282953	1	0	0
p.Asn855Ser	White British	14	0	3.86e-05	1.91557e-05	0	0	0	0	0	1.03388	0.926022	0.000599648	0	5.45519	-0.00333596	0.110596	0	2.28482	-0.0953791	0.000694678	1.16664	0.0100312	0.829989	0.862329	0.89675	3.88181	0.329681	0.75414	0.926957	missense	chr3:122284518:A:G	1	0	0	0	2982	9	308917	1	0	0	0	14889	9	282946	1	0	0
p.Phe612Leu	White British	1	0	2.75715e-06	1.06422e-06	0	0	0	0	0	1.02746	0.097374	0.21659	0	9.78918	-0.000442615	0.213935	1	2.303	-0.0787167	0.398679	1.423	0.239784	0.121733	-2.5386e-12	0	-11.8088	0.410833	2.27613e-12	0	missense	chr3:122283788:T:C	1	0	0	0	2982	1	308920	1	0	0	0	14888	1	282950	1	0	0
p.Glu251Lys	White British	1	0	2.75715e-06	1.06845e-06	0	0	0	0	0	1.0206	0.979279	-0.000271732	0	0	-0.000110138	0.0417038	0	2.168	-0.206258	0.0270019	1.102	-0.00989087	0.949101	-0.182436	0.984518	6.85458	0.633052	4.58473	0.693587	missense	chr3:122261786:G:A		0		0	0		307697		0		0	0		281838		0
p.His359Leu	White British	1	0	2.75715e-06	1.0642e-06	0	0	0	0	1	0.968165	-0.076259	-0.0317265	0	9.25564	1	0.0761501	0	2.461	0.0722604	0.43848	1.087	-0.103991	0.502127	2.11028e-12	0	-12.1456	0.397613	-2.28884e-12	0	missense	chr3:122262111:A:T	1	0	0	0	2982	1	308925	1	0	0	0	14889	1	282954	1	0	0
p.Glu604Asp	White British	2	0	5.51429e-06	4.25687e-06	0	0	0	0	0	0.960246	0.00240794	0.210591	0	9.16998	-0.00113356	0.248381	1	2.367	-0.0113335	0.863555	1.3405	0.192711	0.0785898	2.11028e-12	0	-13.5329	0.182559	-2.28884e-12	0	missense	chr3:122283766:G:C	1	0	0	0	2982	1	308921	1	0	0	0	14889	1	282951	1	0	0
p.Ser920Asn	White British	2	0	5.51429e-06	2.12841e-06	0	0	0	0	0	0.954418	-0.0205156	0.00212183	0	9.04922	1	-0.0271886	0	2.4105	0.03319	0.614785	1.1715	0.0260664	0.81195	2.11028e-12	0	-23.7459	0.0193441	-2.28884e-12	0	missense	chr3:122284713:G:A	1	0	0	0	2982	1	308925	1	0	0	0	14889	1	282954	1	0	0
p.Arg1009Gly	White British	20	0	5.51429e-05	2.55411e-05	0	0	0	0	0	0.951834	0.243852	0.000772406	0.649753	5.0854	0.0157525	0.0417038	0	2.33016	-0.0491548	0.0216075	1.16532	0.00868001	0.807094	5.57429	0.184775	-0.787852	0.806162	5.21368	0.316351	missense	chr3:122284979:C:G	1	0	0	0	2982	18	308905	0.536641	0.270316	1.35746	1	14888	14	282939	1	0	0
p.Thr14Ala	White British	7	0	1.93e-05	9.57785e-06	0	0	0	0	0	0.941371	-0.0722857	0.0329599	1.11374	7.81823	-0.00251263	-0.130527	0	2.42417	0.0425806	0.263443	1.2278	0.06885	0.320418	2.11028e-12	0	1.94437	0.720133	-2.28884e-12	0	missense	chr3:122254229:A:G	1	0	0	0	2982	6	308920	1	0	0	0	14889	6	282949	1	0	0
p.Leu322Arg	White British	1	0	2.75715e-06	1.0642e-06	0	0	0	0	0	0.931344	0.0222407	0.161101	0	8.64638	-0.000378627	0.248381	1	2.335	-0.0408302	0.661552	1.326	0.211309	0.172642	2.11028e-12	0	-11.7293	0.413987	-2.28884e-12	0	missense	chr3:122262000:T:G	1	0	0	0	2982	1	308925	1	0	0	0	14889	1	282954	1	0	0
p.Asp1046Glu	Caribbean	2	0	0.000535619	2.12843e-06	0	0	0	0	0	0.920648	0.935742	0.0153545	0	7.39332	-0.00325969	-0.0271886	0	2.2455	-0.147142	0.0424781	1.2195	0.0294656	0.799002	3.54977e-13	2.08273e-124	5.85132	0.697219	-2.35519e-12	2.63451e-249	missense	chr3:122285092:C:A	1	0	0	0	37	1	3232	1	0	0	0	232	1	2876		0
p.Gly1037Cys	White British	1	0	2.75715e-06	1.0642e-06	0	0	0	0	1	0.920426	0.825319	0.0546039	0	8.74145	-0.00120072	0.0417038	0	2.195	-0.19199	0.0395456	1.305	0.136177	0.379475	2.11028e-12	0	7.08357	0.621774	-2.28884e-12	0	missense	chr3:122285063:G:T	1	0	0	0	2982	1	308925	1	0	0	0	14889	1	282954	1	0	0
p.Val1056Leu	White British	3	0	8.27144e-06	3.19262e-06	0	0	0	0	0	0.909992	-0.0835435	0.0207241	0	7.71316	1	-0.0271886	0	2.454	0.0622187	0.345471	1.282	0.0734326	0.502713	3.2857	0.726622	6.17509	0.456326	-1.38914	0.904955	missense	chr3:122285120:G:C	1	0	0	0	2982	3	308922	1	0	0	0	14889	3	282951	1	0	0
p.Arg929Gly	White British	8	0	2.20572e-05	8.51363e-06	0	0	0	0	0	0.902622	-0.0785233	0.00833351	0	6.24424	1	-0.0271886	0	2.42529	0.0424262	0.228778	1.19986	0.0350991	0.548953	0.640719	0.945645	-2.04624	0.686886	8.29952	0.475606	missense	chr3:122284739:A:G	1	0	0	0	2982	6	308920	1	0	0	0	14889	6	282949	1	0	0
p.Arg1009Gln	Indian	1	0	0.000194062	4.25682e-06	0	0	0	0	0	0.899711	0.328379	-0.470372	0	6.85539	1	0.0417038	0	2.241	-0.138789	0.157713	0.814	-0.33808	0.0395729	-48.2336	6.08967e-07	-58.1141	0.000199475	-60.9566	2.83039e-06	missense	chr3:122284980:G:A	1	0	0	0	46	1	4319	0.068275	1.16574	inf	1	282	0	3862		0
p.Asn488Ser	White British	4	0	1.10286e-05	5.32122e-06	0	0	0	0	0	0.897036	0.408206	0.378319	0	7.78981	-8.52923e-05	0.110596	0	2.27675	-0.094322	0.0431158	1.31425	0.189532	0.0144286	12.9949	0.166725	-0.421811	0.953148	4.77931	0.68121	missense	chr3:122275897:A:G	1	0	0	0	2982	3	308909	0.142603	0.845872	9.50225	1	14888	2	282939	1	0	0
p.Gly1031Ser	Caribbean	13	0	0.00348152	3.72471e-05	0	0	0	0	0	0.88502	0.00240757	-0.0149389	0.928755	5.57053	-0.00401512	-0.0271886	0	2.37617	-0.00634634	0.830209	1.12233	-0.0386721	0.412645	-8.76548	0.0884325	-1.49176	0.731657	-12.8705	0.0459444	missense	chr3:122285045:G:A	0.117827	0.928755	8.95278	1	36	10	3223	0.57451	0.240703	1.24113	1	231	10	2867	1	0	0
p.Ile819Met	White British	3	0	8.27144e-06	3.19262e-06	0	0	0	0	0	0.869032	0.161749	-0.00506824	0	7.65994	-0.00158426	0.213935	1	2.3075	-0.0804491	0.222526	1.1585	-0.0362265	0.740913	2.11028e-12	0	-4.96373	0.549321	-2.28884e-12	0	missense	chr3:122284411:C:G	1	0	0	0	2982	3	308922	1	0	0	0	14889	3	282951	1	0	0
p.Gly1019Arg	White British	12	0	3.30857e-05	1.70273e-05	0	0	0	0	0	0.848172	-0.00754779	-0.0155402	0.903272	6.36172	-0.0048228	-0.0271886	0	2.39845	0.0140357	0.617707	1.13791	-0.034244	0.463568	4.74578	0.312522	-0.12877	0.977375	-0.669411	0.908385	missense	chr3:122285009:G:A	1	0	0	0	2982	10	308916	0.0114952	1.93948	8.14614	3	14886	7	282948	1	0	0
p.Arg285Gln	White British	21	0	5.79e-05	2.44767e-05	0	0	0	0	0	0.847311	0.0899913	-0.0574497	0.741266	5.37747	-0.00264726	0.0761501	0	2.346	-0.0303656	0.155873	1.059	-0.0736299	0.0383337	-0.494183	0.906401	6.24373	0.0580376	-1.22094	0.814474	missense	chr3:122261889:G:A	1	0	0	0	2982	16	308910	1	0	0	0	14889	14	282941	1	0	0
p.Ala615Thr	White British	10	0	2.75715e-05	1.27705e-05	0	0	0	0	0	0.827923	0.623773	0.0594466	0	6.16638	-0.000339145	0.145043	0	2.2945	-0.0788023	0.0168606	1.22188	0.0935246	0.0877814	-14.3499	0.126778	-0.292161	0.957067	4.42001	0.704005	missense	chr3:122283797:G:A	1	0	0	0	2982	7	308918	1	0	0	0	14889	7	282947	1	0	0
p.Leu948Pro	Indian	9	0	0.00174656	9.57783e-06	0	0	0	0	0	0.818175	0.0121998	-0.0266389	0.874425	6.26257	-0.0146228	-0.0271886	0	2.35583	-0.0201642	0.615304	1.164	-0.0579901	0.387472	3.88414	0.487747	5.97347	0.280422	-2.0278	0.787754	missense	chr3:122284797:T:C	1	0	0	0	46	8	4312	1	0	0	0	283	8	3854	1	0	0
p.Asp674Glu	White British	10	0	2.75715e-05	1.0642e-05	0	0	0	0	0	0.817618	-0.23878	0.00196011	0.946193	6.57612	-0.00235138	0.110596	0	2.44375	0.0637762	0.0531078	1.18087	0.0181293	0.740694	1.12814	0.810266	-5.16894	0.254959	-2.55559	0.660424	missense	chr3:122283976:C:A	1	0	0	0	2982	10	308916	0.36969	0.432162	2.37563	1	14888	8	282947	1	0	0
p.Met307Ile	White British	12	0	3.30857e-05	1.38346e-05	0	0	0	0	0	0.815015	-0.00486526	-0.0841149	0.864709	6.04821	-0.00241767	0.0417038	0	2.38982	0.0111509	0.69172	1.06673	-0.0783761	0.093419	-0.262317	0.945494	-11.1737	0.00702317	-10.1552	0.0509765	missense	chr3:122261956:G:A	1	0	0	0	2982	11	308915	0.4012	0.396639	2.11166	1	14888	9	282946	1	0	0
p.Arg896Cys	White British	1	0	2.75715e-06	2.12841e-06	0	0	0	0	0	0.808282	0.00720109	0.0563479	0	9.15561	-0.00364855	0.248381	1	2.364	-0.0236631	0.799718	1.327	0.135675	0.381229	2.11028e-12	0	19.4675	0.17515	-2.28884e-12	0	missense	chr3:122284640:C:T	1	0	0	0	2982	1	308924	1	0	0	0	14889	1	282953	1	0	0
p.Glu191Gly	White British	3	0	8.27144e-06	3.19264e-06	0	0	0	0	0	0.790674	0.0643297	-0.0186254	0	7.66282	-0.00341113	0.248381	1	2.33833	-0.0480701	0.372021	1.12267	-0.0589234	0.510107	-35.7645	0.000141343	-20.458	0.0135915	-33.145	0.00438444	missense	chr3:122261607:A:G	1	0	0	0	2982	3	308920	0.142589	0.845915	9.50329	1	14887	2	282951	1	0	0
p.Asp217Asn	White British	18	0	4.96286e-05	2.55409e-05	0	0	0	0	0	0.780499	0.525924	0.00938859	0	4.51643	-0.00481416	0.25	0	2.31094	-0.0673588	0.00290475	1.17641	0.0288335	0.442943	-3.66788	0.339101	-3.40729	0.314055	-9.57967	0.0437121	missense	chr3:122261684:G:A	1	0	0	0	2982	15	308911	0.135373	0.868467	3.45566	2	14887	11	282944	1	0	0
p.Thr972Met	White British	27	0	7.44429e-05	3.51187e-05	0	1	0	0	1	0.778971	-0.0011928	0.0202247	0	4.08867	0.00993869	0.25	1	2.39026	0.0102108	0.599564	1.19917	0.0411601	0.202682	-4.81765	0.2517	-0.0793383	0.978859	0.594165	0.909084	missense	chr3:122284869:C:T	1	0	0	0	2982	20	308906	1	0	0	0	14889	19	282936	1	0	0
p.Val973AlafsTer5	Indian	1	0	0.000194062	1.06421e-06	0	0	0	0	0	0.765284	0.445803	0.084918	0	8.29455	-0.0154367	0.25	0	2.222	-0.15593	0.112034	1.413	0.166726	0.309643	-10.5264	0.276574	-17.1517	0.272065	-14.0045	0.281929	frameshift	chr3:122284871:GT:G	1	0	0	0	46	1	4319	1	0	0	0	283	1	3861	1	0	0
p.Val9Ile	White British	1	0	2.75715e-06	1.06421e-06	0	0	0	0	0	0.758876	0.0285846	0.757488	0	9.12263	-7.18956e-06	-0.0271886	0	2.325	-0.045334	0.626922	1.506	0.39149	0.0115155	-3.26695e-12	0	18.0912	0.207675	5.3463e-13	0	missense	chr3:122254214:G:A	1	0	0	0	2982	1	308924	1	0	0	0	14889	1	282953	1	0	0
p.Thr972Met	Pakistani	1	0	0.000637349	3.51187e-05	0	1	0	0	1	0.749724	0	0	0	7.06102	-0.0002765	0.25	1							-8.93845e-13	6.32792e-148	1.04231	0.945444	6.56439e-13	2.52798e-95	missense	chr3:122284869:C:T	1	0	0	0	15	1	1367	1	0	0	0	89	1	1212	1	0	0
p.Asn189Ile	White British	5	0	1.37857e-05	7.44965e-06	0	0	0	0	0	0.746698	0.000441555	0.0331951	0	6.79731	-0.000873494	0.213935	1	2.369	-0.0040429	0.940151	1.21433	0.0800226	0.371039	-17.8874	0.0569927	-6.99489	0.27601	-14.7335	0.205356	missense	chr3:122261601:A:T	1	0	0	0	2982	5	308914	1	0	0	0	14889	5	282942	1	0	0
p.Asp238Asn	White British	6	0	1.65429e-05	7.44942e-06	0	0	0	0	0	0.732576	-0.136358	0.00584828	0	6.9571	0.321382	0.0417038	1	2.43583	0.0553555	0.146009	1.191	0.0309093	0.625105	1.57471	0.866926	5.81008	0.321604	0.604325	0.958572	missense	chr3:122261747:G:A	1	0	0	0	2982	5	308921	1	0	0	0	14889	4	282951	1	0	0
p.Ser978Asn	White British	1	0	2.75715e-06	2.12841e-06	0	0	0	0	0	0.723331	0.438353	0.175966	0	8.55542	-0.00158419	0.110596	0	2.224	-0.149335	0.10935	1.332	0.219886	0.15587	2.11028e-12	0	-0.497439	0.972363	-2.28884e-12	0	missense	chr3:122284887:G:A	1	0	0	0	2982	1	308925	1	0	0	0	14889	1	282954	1	0	0
p.Ser132Thr	White British	2	0	5.51429e-06	2.12841e-06	0	0	0	0	0	0.705914	-0.0222914	0.0842332	0	8.18865	-0.0010703	0.145043	1	2.418	0.0413726	0.657339	1.279	0.161315	0.297824	2.11028e-12	0	-2.71715	0.788988	-2.28884e-12	0	missense	chr3:122257289:T:A	1	0	0	0	2982	2	308924	1	0	0	0	14889	2	282953	1	0	0
p.Ser895Cys	White British	6	0	1.65429e-05	6.38522e-06	0	0	0	0	0	0.686174	0.0473918	-0.0031025	0	6.53337	-0.00315775	0.145043	1	2.3748	-0.00418065	0.920163	1.142	-0.00297506	0.965754	4.01019	0.669583	1.07383	0.867191	4.12499	0.722911	missense	chr3:122284638:C:G	1	0	0	0	2982	5	308921	1	0	0	0	14889	4	282951	1	0	0
p.Asn189Thr	Indian	1	0	0.000194062	2.12847e-06	0	0	0	0	0	0.684636	0.0143767	0.0252425	0	6.99989	-2.54246e-05	0.145043	1	2.343	-0.0307039	0.754505	1.274	0.099256	0.545517	-7.19194e-13	0	5.61293	0.719427	2.8227e-12	0	missense	chr3:122261601:A:C	1	0	0	0	46	1	4319	1	0	0	0	283	1	3861	1	0	0
p.Thr289Arg	White British	1	0	2.75715e-06	1.0642e-06	0	0	0	0	0	0.678678	0.277158	0.226406	0	8.88561	-0.00437506	0.179489	0	2.265	-0.123457	0.185606	1.437	0.243589	0.115926	2.11028e-12	0	20.4458	0.154453	-2.28884e-12	0	missense	chr3:122261901:C:G	1	0	0	0	2982	1	308925	1	0	0	0	14889	1	282954	1	0	0
p.Arg383Ser	White British	24	0	6.61715e-05	3.29903e-05	0	0	0	0	0	0.664378	-0.00892904	1.31086e-05	0.670459	5.03448	-0.00442283	0.00725762	0	2.38914	0.0101716	0.617251	1.14857	-0.00238027	0.943879	5.38398	0.321052	2.62122	0.402844	8.60707	0.200042	missense	chr3:122262184:G:C	1	0	0	0	2982	18	308908	1	0	0	0	14889	18	282937	1	0	0
p.Arg205His	White British	4	0	1.10286e-05	6.38529e-06	0	0	0	0	0	0.664047	0.0632043	-0.00716711	0	7.26643	-0.00258615	0.110596	1	2.33925	-0.0441838	0.343414	1.1255	-0.0351628	0.649927	1.6957e-12	0	-5.29857	0.460496	-7.8031e-13	0	missense	chr3:122261649:G:A	1	0	0	0	2982	4	308920	0.185459	0.731752	6.33508	1	14888	3	282950	1	0	0
p.Ser448Phe	White British	1	0	2.75715e-06	1.06421e-06	0	0	0	0	0	0.659595	0.448644	-0.00292603	0	9.0879	-5.80188e-05	0.213935	0	2.221	-0.151305	0.104742	1.077	-0.0336341	0.828151	2.11028e-12	0	11.4149	0.426608	-2.28884e-12	0	missense	chr3:122262378:C:T	1	0	0	0	2982	1	308925	1	0	0	0	14889	1	282954	1	0	0
p.Thr909Ala	White British	1	0	2.75715e-06	1.06433e-06	0	0	0	0	0	0.647718	0.505133	0.101422	0	8.81871	-0.000540502	0.0417038	0	2.216	-0.158525	0.0891927	1.289	0.174398	0.26036	2.90873e-12	0	1.04067	0.942219	-3.6939e-12	0	missense	chr3:122284679:A:G	1	0	0	0	2982	1	308877	1	0	0	0	14886	1	282910	1	0	0
p.Thr289Met	Indian	1	0	0.000194062	7.44942e-06	0	0	0	0	0	0.636672	0.456826	0.00185251	0	8.33686	-0.00149572	0.179489	0	2.219	-0.157597	0.108264	1.238	0.0315849	0.84739	-7.19194e-13	0	-5.33011	0.732887	2.8227e-12	0	missense	chr3:122261901:C:T	1	0	0	0	46	1	4319	1	0	0	0	283	1	3861	1	0	0
p.Ser380Arg	White British	24	0	6.61715e-05	3.29903e-05	0	0	0	0	0	0.629932	-0.00892904	1.31086e-05	0.670459	5.03448	-0.00442283	-0.0271886	0	2.38914	0.0101704	0.617292	1.14857	-0.00238287	0.943818	5.38398	0.321052	2.62122	0.402844	8.60707	0.200042	missense	chr3:122262175:T:A	1	0	0	0	2982	18	308908	1	0	0	0	14889	18	282937	1	0	0
p.Lys341Asn	White British	33	0	9.09858e-05	4.04398e-05	0	0	0	0	0	0.626545	0.00961212	0.000591341	0.577831	4.36741	-0.00319343	0.0417038	0	2.34848	-0.028904	0.0951576	1.14672	-0.0019308	0.946501	5.46744	0.065824	3.45498	0.18035	3.34127	0.388936	missense	chr3:122262058:G:T	1	0	0	0	2982	23	308902	0.692578	0.159531	0.86382	1	14888	22	282932	1	0	0
p.Ala390Gly	White British	1	0	2.75715e-06	1.06422e-06	0	0	0	0	0	0.62563	0.533894	0.0502371	0	8.87029	-0.000205002	0.0417038	0	2.211	-0.162158	0.0820977	1.244	0.129177	0.404451	2.22192e-12	0	-9.49514	0.508415	-7.40444e-13	0	missense	chr3:122262204:C:G	1	0	0	0	2982	1	308920	1	0	0	0	14889	1	282950	1	0	0
p.Lys454Glu	White British	2	0	5.51429e-06	2.12842e-06	0	0	0	0	0	0.625592	-0.00483597	0.522067	0	8.42431	-0.00223542	0.110596	0	2.405	0.0174516	0.791304	1.4675	0.27494	0.0120924	5.53945e-13	0	6.50542	0.521687	1.94286e-13	0	missense	chr3:122262395:A:G	1	0	0	0	2982	2	308922	1	0	0	0	14889	2	282951	1	0	0
p.Ala772Gly	White British	1	0	2.75715e-06	1.06421e-06	0	0	0	0	0	0.603401	0.543618	-0.116002	0	9.07919	-0.00370321	0.179489	0	2.225	-0.162845	0.0808119	1.006	-0.182822	0.238033	2.11028e-12	0	0.340229	0.981095	-2.28884e-12	0	missense	chr3:122284269:C:G	1	0	0	0	2982	1	308925	1	0	0	0	14889	1	282954	1	0	0
p.Asn189Thr	White British	1	0	2.75715e-06	2.12847e-06	0	0	0	0	0	0.59574	-0.0212543	-0.027911	0	9.8755	-0.00013761	0.145043	1	2.417	0.0408337	0.661528	1.069	-0.0980128	0.527024	4.97385e-13	0	-24.3659	0.0897036	-1.01973e-12	0	missense	chr3:122261601:A:C	1	0	0	0	2982	1	308918	1	0	0	0	14889	1	282946	1	0	0
p.Asp398Gly	White British	34	0	9.37429e-05	4.044e-05	0	0	0	0	0	0.57474	-0.0111548	-0.00935027	0.547104	4.2012	0.0064372	0.0417038	0	2.38878	0.0103435	0.530447	1.12577	-0.0241991	0.384558	0.201673	0.95808	0.255105	0.923779	-0.259456	0.960229	missense	chr3:122262228:A:G	1	0	0	0	2982	25	308899	0.339092	0.469682	1.72775	2	14887	22	282931	1	0	0
p.Glu671Lys	Indian	1	0	0.000194062	3.19261e-06	0	0	0	0	0	0.571645	0.0259928	0.404142	0	7.84754	-0.00353192	0.145043	0	2.344	-0.0401689	0.682729	1.563	0.318072	0.0528965	-7.19194e-13	0	-59.2524	0.000149766	2.8227e-12	0	missense	chr3:122283965:G:A	1	0	0	0	46	1	4319	0.068275	1.16574	inf	1	282	0	3862	1	0	0
p.Val702Ile	White British	42	0	0.0001158	5.42745e-05	0	0	0	0	0	0.564152	0.0915544	0.00209467	0.400302	3.25076	-0.00594841	0.0761501	0	2.35708	-0.0222448	0.141514	1.16474	0.0140973	0.574915	-1.17081	0.760244	2.00737	0.364939	0.419032	0.929698	missense	chr3:122284058:G:A	1	0	0	0	2982	38	308887	0.267814	0.572167	1.7278	3	14886	33	282921	1	0	0
p.Arg716His	Chinese	1	0	0.000719942	1.48989e-05	0	0	0	0	0	0.557175	0.45195	-0.0398176	0	6.8884	4.68024e-07	0.145043	0	2.196	-0.14897	0.117691	1.075	-0.12788	0.40528	7.86519	0.353186	5.51269	0.62873	9.10983	0.378691	missense	chr3:122284101:G:A	1	0	0	0	6	1	1077	1	0	0	0	24	1	1027		0
p.Asp398Asn	White British	58	0	0.000159914	0.000104293	0	0	0	0	0	0.54415	0.00167691	0.0198667	0.584313	2.8496	-7.16671e-05	-0.0616348	0	2.37267	-0.00862498	0.521754	1.18877	0.0302441	0.176299	-1.86711	0.656871	-1.73886	0.396621	2.85912	0.582653	missense	chr3:122262227:G:A	1	0	0	0	2982	51	308874	0.228592	0.640939	1.68945	4	14885	45	282909	1	0	0
p.Val258Glu	White British	1	0	2.75715e-06	1.0642e-06	0	0	0	0	0	0.538681	0.418181	0.0101073	0	0	-0.000203849	0.110596	0	2.225	-0.146938	0.115152	1.175	0.0627937	0.685283	1.48912	0.874099	0.72483	0.959738	1.38614	0.905159	missense	chr3:122261808:T:A		0		0	0		308926		0		0	0		282955		0
p.Arg205His	Caribbean	1	0	0.000267809	6.38529e-06	0	0	0	0	0	0.536088	-0.17575	0.10212	0	0	-0.000878112	0.110596	1	2.495	0.107024	0.295202	1.338	0.181365	0.266077	3.90845	0.732806	8.94845	0.551296	5.70026	0.657247	missense	chr3:122261649:G:A		0		0	0		3233		0		0	0		2877		0
p.Glu921Lys	White British	4	0	1.10286e-05	5.32102e-06	0	0	0	0	0	0.530223	0.423997	0.0305606	0	7.00641	-0.000484383	0.0761501	0	2.26933	-0.106089	0.0488204	1.21	0.0767603	0.390859	-11.2381	0.231757	-5.39	0.515565	-26.9903	0.020339	missense	chr3:122284715:G:A	1	0	0	0	2982	4	308922	1	0	0	0	14889	4	282951	1	0	0
p.Ile642Val	White British	1	0	2.75715e-06	1.06421e-06	0	0	0	0	0	0.512485	0.0148909	0.353416	0	0	-0.000864904	0.145043	0	2.343	-0.0329258	0.724072	1.469	0.291655	0.0597953	7.81439	0.405705	7.0541	0.623223	7.89973	0.49714	missense	chr3:122283878:A:G		0		0	0		308926		0		0	0		282954		0
p.Phe311Ser	White British	2	0	5.51429e-06	2.12841e-06	0	0	0	0	0	0.495803	0.330655	0.0207734	0	0	-0.000667471	0.145043	0	2.251	-0.133178	0.153317	1.282	0.0883142	0.568699	2.11028e-12	0	4.30128	0.764508	-2.28884e-12	0	missense	chr3:122261967:T:C		0		0	0		308926		0		0	0		282955		0
p.Trp718Arg	White British	1	0	2.75715e-06	1.06421e-06	0	0	0	0	0	0.466233	0.0599907	0.228715	0	0	-0.00196154	0.179489	0	2.321	-0.0636588	0.494897	1.427	0.244183	0.115039	5.10338e-13	0	14.1098	0.325759	2.55912e-12	0	missense	chr3:122284106:T:A		0		0	0		308924		0		0	0		282953		0
p.Gly778Ser	White British	4	0	1.10286e-05	4.25681e-06	0	0	0	0	0	0.462794	0.214739	-0.000372301	0	7.89496	4.677e-05	0.248381	0	2.288	-0.080567	0.134605	1.102	-0.00802788	0.928495	2.11028e-12	0	-13.2092	0.0657783	-2.28884e-12	0	missense	chr3:122284286:G:A	1	0	0	0	2982	2	308924	1	0	0	0	14889	3	282952	1	0	0
p.Arg340Lys	White British	1	0	2.75715e-06	2.12841e-06	0	0	0	0	0	0.454338	0.542452	-0.060738	0	9.18742	-0.000186941	-0.0271886	0	2.214	-0.163116	0.0803071	0.988	-0.137922	0.373393	2.11028e-12	0	-21.633	0.131898	-2.28884e-12	0	missense	chr3:122262054:G:A	1	0	0	0	2982	1	308924	1	0	0	0	14889	1	282953	1	0	0
p.Pro407Arg	White British	3	0	8.27144e-06	3.19262e-06	0	0	0	0	0	0.448545	0.10483	0.198856	0	8.52334	-0.000183064	0.145043	0	2.33567	-0.0396699	0.461313	1.244	0.109594	0.22055	2.11028e-12	0	-1.23506	0.90318	-2.28884e-12	0	missense	chr3:122262255:C:G	1	0	0	0	2982	2	308924	1	0	0	0	14889	2	282953	1	0	0
p.Ala850Val	White British	1	0	2.75715e-06	1.06421e-06	0	0	0	0	0	0.447724	0.286004	0.0191844	0	0	-0.00250658	0.145043	0	2.261	-0.125427	0.178686	1.27	0.0842008	0.586836	2.11028e-12	0	13.6727	0.340967	-2.28884e-12	0	missense	chr3:122284503:C:T		0		0	0		308926		0		0	0		282955		0
p.Arg205Cys	Chinese	1	0	0.000719942	2.12841e-06	0	1	0	0	1	0.447024	0.000797206	-0.158455	0	6.21622	-0.00591409	0.110596	1	2.385	-0.0124276	0.896259	1.036	-0.207948	0.176086	10.969	0.1931	10.772	0.344541	14.3494	0.163087	missense	chr3:122261648:C:T	1	0	0	0	6	1	1077	1	0	0	0	24	1	1027		0
p.Ile813Val	White British	14	0	3.86e-05	1.59643e-05	0	0	0	0	0	0.434841	0.215505	0.00914525	0	5.22686	-0.00374466	0.213935	0	2.32092	-0.060348	0.0250008	1.178	0.0219237	0.624035	0.908805	0.922965	-1.87286	0.625522	-7.12628	0.540201	missense	chr3:122284391:A:G	1	0	0	0	2982	10	308889	1	0	0	0	14888	9	282920	1	0	0
p.Asn583Ser	Caribbean	3	0	0.000803428	3.19264e-06	0	0	0	0	0	0.42371	0.229488	0.122009	0	6.02317	-0.00393766	0.0761501	0	2.304	-0.0892618	0.131369	1.29333	0.139965	0.138028	3.54977e-13	2.08273e-124	-2.90345	0.738375	-2.35519e-12	2.63451e-249	missense	chr3:122283702:A:G	1	0	0	0	37	3	3230	1	0	0	0	232	3	2874	1	0	0
p.Glu405Asp	White British	1	0	2.75715e-06	1.06421e-06	0	0	0	0	0	0.419005	-0.00107539	0.311353	0	9.9036	-0.00186961	0.110596	0	2.4	0.0108211	0.907638	1.506	0.278774	0.0719969	2.11028e-12	0	-15.5479	0.278887	-2.28884e-12	0	missense	chr3:122262250:G:C	1	0	0	0	2982	1	308925	1	0	0	0	14889	1	282954	1	0	0
p.Thr676Met	Indian	1	0	0.000194062	3.19261e-06	0	0	0	0	0	0.417468	0.0163328	0.221644	0	8.39009	2.27024e-06	0.179489	0	2.333	-0.0368798	0.707296	1.426	0.252411	0.124309	-7.19194e-13	0	-11.6558	0.45583	2.8227e-12	0	missense	chr3:122283981:C:T	1	0	0	0	46	1	4319	1	0	0	0	283	1	3861	1	0	0
p.Ser912Phe	White British	10	0	2.75715e-05	1.17062e-05	0	0	0	0	0	0.401652	-0.0928623	0.386209	0	6.37431	-0.00229041	0.110596	0	2.4169	0.0410873	0.163609	1.2946	0.149193	0.00232831	-8.41303	0.0734236	-0.591413	0.89637	0.501815	0.931264	missense	chr3:122284689:C:T	1	0	0	0	2982	6	308920	1	0	0	0	14889	5	282950	1	0	0
p.Arg286His	Indian	1	0	0.000194062	3.19261e-06	0	0	0	0	0	0.397277	-0.0121682	0.299667	0	8.26531	-0.000818304	0.110596	0	2.408	0.0328258	0.738063	1.462	0.283583	0.0840137	-7.19194e-13	0	-10.1771	0.514698	2.8227e-12	0	missense	chr3:122261892:G:A	1	0	0	0	46	1	4319	1	0	0	0	283	1	3861	1	0	0
p.Thr1021Lys	Chinese	1	0	0.000719942	3.19261e-06	0	0	0	0	0	0.396342	0.263935	0.159922	0	6.7981	-0.000326891	-0.0271886	0	2.229	-0.128574	0.176704	1.408	0.195703	0.202447	4.17384	0.621737	7.69954	0.499379	8.69729	0.39969	missense	chr3:122285016:C:A	1	0	0	0	6	1	1077	1	0	0	0	24	1	1027		0
p.Glu981Gly	White British	14	0	3.86e-05	1.48988e-05	0	0	0	0	0	0.385262	0.0381282	0.242022	0	4.70439	-0.00548446	0.110596	0	2.35038	-0.0309599	0.231372	1.267	0.10459	0.0149428	1.3905	0.797743	4.68969	0.221679	0.36822	0.956283	missense	chr3:122284896:A:G	1	0	0	0	2982	13	308913	1	0	0	0	14889	13	282942	1	0	0
p.Ile212Val	White British	1	0	2.75715e-06	1.06421e-06	0	0	0	0	0	0.382706	0.144045	0.024187	0	0	0.000539675	0.213935	0	2.268	-0.0936097	0.315544	1.19	0.0938476	0.544729	2.11028e-12	0	-8.83544	0.538326	-2.28884e-12	0	missense	chr3:122261669:A:G		0		0	0		308924		0		0	0		282953		0
p.Arg1009Gln	White British	2	0	5.51429e-06	4.25682e-06	0	0	0	0	0	0.381091	0.337885	0.00273394	0	8.22728	-0.00123093	0.0417038	0	2.258	-0.13422	0.150124	1.237	0.0346751	0.82292	2.11028e-12	0	-5.15138	0.719762	-2.28884e-12	0	missense	chr3:122284980:G:A	1	0	0	0	2982	2	308923	1	0	0	0	14889	2	282952	1	0	0
p.Arg638His	White British	6	0	1.65429e-05	1.17063e-05	0	0	0	0	0	0.376426	0.0179565	0.112968	0	6.38124	-0.00287974	0.248381	0	2.33175	-0.0515494	0.268985	1.268	0.0979283	0.206218	4.88278e-12	0	7.83601	0.222339	1.55977e-12	0	missense	chr3:122283867:G:A	1	0	0	0	2982	5	308920	1	0	0	0	14888	4	282951	1	0	0
p.Thr1070Ser	White British	1	0	2.75715e-06	1.06421e-06	0	0	0	0	0	0.364813	0.00157452	0.396422	0	9.1589	-0.00599481	-0.0271886	0	2.391	-0.010368	0.911488	1.557	0.306751	0.0477361	2.3503e-12	0	4.57671	0.74992	3.91179e-14	3.98224e-270	missense	chr3:122285162:A:T	1	0	0	0	2982	1	308923	1	0	0	0	14888	1	282953	1	0	0
p.Thr355Ala	White British	1	0	2.75715e-06	1.0642e-06	0	0	0	0	0	0.363923	0.29217	-0.0729707	0	9.88478	-0.000318107	0.145043	0	2.256	-0.126349	0.175514	1.032	-0.148978	0.336305	2.11028e-12	0	-8.9425	0.533408	-2.28884e-12	0	missense	chr3:122262098:A:G	1	0	0	0	2982	1	308925	1	0	0	0	14889	1	282954	1	0	0
p.Lys341Met	African	1	0	0.000343525	1.06421e-06	0	0	0	0	0	0.354485	0.0267875	0.219424	0	9.29805	-0.00232362	0.110596	0	2.339	-0.0479188	0.629881	1.419	0.249594	0.131962	15.0376	0.174037	16.6265	0.25575	17.998	0.141138	missense	chr3:122262057:A:T	1	0	0	0	35	1	2305	1	0	0	0	132	1	2077	1	0	0
p.Asp217Asn	Indian	5	0	0.000970309	2.55409e-05	0	0	0	0	0	0.344648	0.0893207	0.00830902	0	7.52112	-0.00298154	0.25	0	2.3248	-0.0502695	0.252517	1.2454	0.0411249	0.575657	-7.19194e-13	0	1.36155	0.845595	2.8227e-12	0	missense	chr3:122261684:G:A	1	0	0	0	46	2	4318	1	0	0	0	283	2	3860	1	0	0
p.Val621Met	Pakistani	2	0	0.0012747	8.51363e-06	0	0	0	0	0	0.333944	0.224864	-9.96792e-05	0	6.62511	-0.00141599	0.110596	0	2.3425	-0.0231433	0.737266	1.155	-0.000559164	0.996245	-8.93845e-13	6.32792e-148	9.89802	0.515692	6.56439e-13	2.52798e-95	missense	chr3:122283815:G:A	1	0	0	0	15	1	1367	1	0	0	0	89	1	1212	1	0	0
p.Ala430Ser	White British	1	0	2.75715e-06	1.06422e-06	0	0	0	0	0	0.328437	0.0774102	0.00314211	0	9.1952	-0.000496682	0.248381	0	2.3	-0.0717119	0.441963	1.155	0.0368469	0.812031	9.60573e-14	0	18.944	0.187043	-1.76156e-12	0	missense	chr3:122262323:G:T	1	0	0	0	2982	1	308921	1	0	0	0	14889	1	282950	1	0	0
p.Thr412Met	White British	1	0	2.75715e-06	1.06422e-06	0	0	0	0	0	0.327705	0.000433291	0.18505	0	9.24584	-0.00282041	0.145043	0	2.385	-0.00558385	0.95226	1.418	0.224029	0.148217	1.61794e-12	0	-13.7178	0.339381	-1.83678e-12	0	missense	chr3:122262270:C:T	1	0	0	0	2982	1	308920	1	0	0	0	14889	1	282949	1	0	0
p.Val1075Ile	Indian	2	0	0.000388123	2.12843e-06	0	0	0	0	0	0.31428	0.382689	-0.0402349	0	6.88958	-0.000985354	-0.0271886	0	2.26	-0.11787	0.0895488	1.103	-0.0971466	0.402794	1.0198	0.916243	0.220419	0.984085	-2.85953	0.82651	missense	chr3:122285177:G:A	1	0	0	0	46	2	4318	1	0	0	0	283	2	3860	1	0	0
p.Thr289Met	White British	3	0	8.27144e-06	7.44942e-06	0	0	0	0	0	0.313224	0.0851973	0.0489135	0	8.5542	-0.000375975	0.179489	0	2.317	-0.0543663	0.312679	1.208	0.0943742	0.291446	-22.6034	0.0161643	-10.4285	0.208396	-19.2282	0.0983793	missense	chr3:122261901:C:T	1	0	0	0	2982	2	308924	0.0974797	1.01109	19.0055	1	14888	1	282954	1	0	0
p.Thr609Ala	White British	16	0	4.41143e-05	1.80918e-05	0	0	0	0	0	0.312958	0.0325717	0.181353	0	4.70021	-0.011563	0.110596	0	2.35592	-0.0321948	0.213293	1.295	0.103589	0.0159325	8.98927	0.176133	-6.30028	0.11364	4.64716	0.572134	missense	chr3:122283779:A:G	1	0	0	0	2982	13	308909	0.486594	0.312833	1.58371	1	14888	12	282939	1	0	0
p.Pro367His	White British	2	0	5.51429e-06	2.12841e-06	0	0	0	0	0	0.309342	0.208908	0.0952841	0	9.51911	-0.00210705	0.00725762	0	2.278	-0.109933	0.238524	1.36	0.170266	0.271819	2.11028e-12	0	-6.21055	0.665348	-2.28884e-12	0	missense	chr3:122262135:C:A	1	0	0	0	2982	1	308924	1	0	0	0	14889	1	282953	1	0	0
p.Ala772Val	White British	12	0	3.30857e-05	1.27705e-05	0	0	0	0	0	0.303522	0.00416465	0.0913789	0	5.65145	-0.00595657	0.213935	0	2.37791	-0.00686316	0.80719	1.22418	0.0535275	0.251899	-7.16538	0.445784	3.80955	0.426061	-11.6777	0.315485	missense	chr3:122284269:C:T	1	0	0	0	2982	8	308918	0.336523	0.472985	2.71501	1	14888	7	282948	1	0	0
p.Val149Ile	White British	8	0	2.20572e-05	1.06422e-05	0	0	0	0	0	0.303314	0.0189014	-0.0390736	0	6.06974	0.247336	0.0761501	0	2.335	-0.0422213	0.231042	1.01886	-0.115122	0.0493305	5.785	0.384002	3.50084	0.518871	9.6505	0.24075	missense	chr3:122257340:G:A	1	0	0	0	2982	6	308916	0.264848	0.577004	3.80126	1	14887	5	282947	1	0	0
p.Ala154Gly	White British	1	0	2.75715e-06	1.06423e-06	0	0	0	0	0	0.293067	0.0806537	-0.000453953	0	9.53041	-0.00106762	0.213935	0	2.312	-0.0730085	0.43375	1.167	-0.0128794	0.933754	-3.87001e-13	0	-13.4288	0.349649	5.72779e-12	0	missense	chr3:122257356:C:G	1	0	0	0	2982	1	308922	1	0	0	0	14889	1	282951	1	0	0
p.Glu475Lys	White British	2	0	5.51429e-06	2.12842e-06	0	0	0	0	0	0.288558	0.0451262	0.0986077	0	8.45869	-0.000218277	0.145043	0	2.33	-0.046241	0.483205	1.284	0.141519	0.196467	1.14249	0.903238	-16.2086	0.110383	0.594672	0.959233	missense	chr3:122275857:G:A	1	0	0	0	2982	2	308923	1	0	0	0	14889	2	282952	1	0	0
p.Gly768Val	White British	5	0	1.37857e-05	1.70273e-05	0	0	0	0	0	0.286368	0.0381445	0.00164922	0	7.26979	-0.00180648	0.248381	0	2.3566	-0.0225468	0.588815	1.164	0.00651846	0.925053	-4.16971	0.657272	-3.28895	0.60851	4.3926	0.705752	missense	chr3:122284257:G:T	1	0	0	0	2982	4	308920	0.185459	0.731752	6.33508	1	14888	3	282950	1	0	0
p.Glu282Gly	White British	5	0	1.37857e-05	5.32102e-06	0	0	0	0	0	0.283659	0.0470323	0.0584199	0	7.4237	-0.00128203	0.179489	0	2.337	-0.0385703	0.408189	1.24	0.0936288	0.22684	-2.65486	0.689527	2.75195	0.701479	-0.825692	0.920053	missense	chr3:122261880:A:G	1	0	0	0	2982	3	308923	0.142596	0.845892	9.50272	1	14888	2	282953	1	0	0
p.Ile686Val	Pakistani	1	0	0.000637349	2.02199e-05	0	0	0	0	0	0.277978	0.678882	-0.651005	0	5.58114	0.000100946	0.25	0	2.201	-0.178645	0.0669464	0.742	-0.37668	0.0248733	-8.93845e-13	6.32792e-148	8.37975	0.583284	6.56439e-13	2.52798e-95	missense	chr3:122284010:A:G	1	0	0	0	15	1	1367	1	0	0	0	89	1	1212	1	0	0
p.Glu525Lys	White British	7	0	1.93e-05	7.44953e-06	0	0	0	0	0	0.27083	0.0833129	0.115313	0	6.68883	-0.00394617	0.0761501	0	2.3532	-0.0277209	0.506313	1.2832	0.110052	0.112245	1.03895	0.911969	1.12269	0.848115	-1.4127	0.903349	missense	chr3:122276007:G:A	1	0	0	0	2982	6	308914	1	0	0	0	14888	5	282945	1	0	0
p.Gly316Ser	White British	2	0	5.51429e-06	2.12841e-06	0	0	0	0	0	0.267001	0.157888	-0.137162	0	7.85393	-0.0021069	0.248381	0	2.301	-0.0800671	0.224734	0.9905	-0.160155	0.143811	0.351778	0.970144	11.3509	0.263574	-2.75889	0.812567	missense	chr3:122261981:G:A	1	0	0	0	2982	2	308924	1	0	0	0	14889	2	282953	1	0	0
p.Phe204Leu	White British	7	0	1.93e-05	9.57783e-06	0	0	0	0	0	0.2585	0.0584108	-0.0476456	0	6.48864	-0.000646007	0.248381	0	2.33943	-0.0362281	0.304101	1.06871	-0.0706123	0.227927	6.51702	0.326748	-5.54587	0.306827	8.27826	0.314279	missense	chr3:122261645:T:C	1	0	0	0	2982	6	308920	1	0	0	0	14889	5	282950	1	0	0
p.Lys1002Gln	White British	1	0	2.75715e-06	1.0642e-06	0	0	0	0	0	0.257901	0.0694724	0.219304	0	0	-0.00368616	-0.0271886	0	2.321	-0.0676869	0.468003	1.436	0.240555	0.120536	2.11028e-12	0	5.81121	0.685675	-2.28884e-12	0	missense	chr3:122284958:A:C		0		0	0		308926		0		0	0		282955		0
p.Arg185Ter	White British	1	0	2.75715e-06	2.12842e-06	0	0	0	0	0	0.25	0	0	0	0	3.87423e-14	0.25	0	2.636	0.247354	0.00799893	0.982	-0.207628	0.180239	-3.3691e-12	0	-1.45494e-12	0	9.95822e-13	0	nonsense	chr3:122261588:C:T		0		0	0		308924		0		0	0		282953		0
p.Cys546Ter	White British	1	0	2.75715e-06	1.06421e-06	0	0	0	0	0	0.25	0	0	0	0	2.00309e-14	0.25	0	2.568	0.200552	0.0315321	1.09	-0.00954717	0.950868	2.11028e-12	0	-1.97953e-12	0	-2.28884e-12	0	nonsense	chr3:122282142:C:A		0		0	0		308923		0		0	0		282952		0
p.Arg415ThrfsTer42	White British	1	0	2.75715e-06	1.0642e-06	0	0	0	0	0	0.25	0	0	0	0	-1.86868e-14	0.25	0	2.56	0.188041	0.0437861	1.079	-0.0628141	0.685189	2.11028e-12	0	1.31326e-12	0	-2.28884e-12	0	frameshift	chr3:122262276:T:TA		0		0	0		308926		0		0	0		282955		0
p.Pro672Ser	Chinese	1	0	0.000719942	2.12841e-06	0	0	0	0	0	0.249885	0	0	0	7.12337	-0.000115139	0.25	0							7.61336e-13	0.002778	4.44204	0.696933	-2.1307e-13	0.384654	missense	chr3:122283968:C:T	1	0	0	0	6	1	1077	1	0	0	0	24	1	1027		0
p.Arg886Trp	White British	1	0	2.75715e-06	1.0642e-06	0	0	0	0	0	0.249346	0	0	0	0	-0.00065422	0.25	0							2.11028e-12	0	1.31326e-12	0	-2.28884e-12	0	missense	chr3:122284610:C:T		0		0	0		308926		0		0	0		282955		0
p.Trp15Ter	White British	1	0	2.75715e-06	1.0642e-06	0	0	0	0	0	0.248734	0	0	0	9.61137	-0.00126602	0.25	0							2.11028e-12	0	-15.8564	0.269442	-2.28884e-12	0	nonsense	chr3:122254234:G:A	1	0	0	0	2982	1	308925	1	0	0	0	14889	1	282954	1	0	0
p.Asn493Ile	White British	1	0	2.75715e-06	1.06422e-06	0	0	0	0	0	0.248381	0	0	0	0	9.46965e-14	0.248381	0	2.693	0.306142	0.00102909	1.233	0.0452669	0.770172	-4.33029e-12	0	-1.55274e-12	0	-8.4734e-13	0	missense	chr3:122275912:A:T		0		0	0		308922		0		0	0		282951		0
p.Ala430Thr	White British	1	0	2.75715e-06	1.06422e-06	0	0	1	0	0	0.248381	0	0	0	0	-5.7646e-14	0.248381	0	2.293	-0.0788567	0.39784	1.124	0.00316797	0.983688	9.60573e-14	0	8.17988e-13	0	-1.76156e-12	0	missense	chr3:122262323:G:A		0		0	0		308922		0		0	0		282951		0
p.Leu37SerfsTer8	White British	1	0	2.75715e-06	1.06421e-06	0	0	0	0	0	0.247943	0	0	0	9.40953	-0.00205726	0.25	0							-1.51316e-14	4.43159e-80	2.71086	0.850247	2.05187e-12	0	frameshift	chr3:122254291:TG:T	1	0	0	0	2982	1	308921	1	0	0	0	14889	1	282950	1	0	0
p.Arg392Ter	White British	1	0	2.75715e-06	2.12842e-06	0	0	0	0	0	0.247747	0	0	0	9.56446	-0.00225337	0.25	0							2.11028e-12	0	-14.6774	0.306678	-2.28884e-12	0	nonsense	chr3:122262209:C:T	1	0	0	0	2982	1	308924	1	0	0	0	14889	1	282953	1	0	0
p.Glu942Lys	Caribbean	2	0	0.000535619	8.3008e-05	0	1	0	0	0	0.247391	-0.138043	0.016704	0	7.87597	-0.000742967	-0.130527	1	2.46	0.0811616	0.261991	1.2125	0.0687434	0.551438	7.29002	0.527564	-4.67498	0.660071	1.29536	0.920363	missense	chr3:122284778:G:A	1	0	0	0	37	2	3231	0.143698	0.84255	12.4502	1	231	1	2876	1	0	0
p.Gly557Arg	White British	1	0	2.75715e-06	1.06421e-06	0	0	0	0	0	0.24733	0	0	0	9.38015	-0.00266961	0.25	0							2.11028e-12	0	-1.98567	0.890008	-2.28884e-12	0	missense	chr3:122282173:G:C	1	0	0	0	2982	1	308924	1	0	0	0	14889	1	282953	1	0	0
p.Ala850Thr	White British	1	0	2.75715e-06	1.0642e-06	0	0	0	0	0	0.236858	0.165527	-0.0740849	0	9.58135	0.000373262	0.145043	0	2.268	-0.099963	0.283828	0.952	-0.150804	0.330429	2.11028e-12	0	3.01446	0.833714	-2.28884e-12	0	missense	chr3:122284502:G:A	1	0	0	0	2982	1	308925	1	0	0	0	14889	1	282954	1	0	0
p.Gln1060ProfsTer13	White British	2	0	5.51429e-06	2.12847e-06	0	0	0	0	0	0.235939	-0.0127934	-4.57016e-06	0	8.18867	-0.00126317	0.25	0	2.3815	0.00314092	0.962015	1.1225	-0.0258818	0.813256	-3.56258	0.704598	2.02824	0.84166	0.0389131	0.997331	frameshift	chr3:122285132:CAGAGCTTTGT:C	1	0	0	0	2982	2	308914	1	0	0	0	14889	1	282946	1	0	0
p.Gly35Ala	White British	1	0	2.75715e-06	1.0642e-06	0	0	0	0	0	0.235136	-0.000598002	-0.013861	0	9.88	-0.000405247	0.25	0	2.391	0.00802091	0.931468	1.109	-0.0703288	0.649905	2.11028e-12	0	-6.22502	0.664617	-2.28884e-12	0	missense	chr3:122254293:G:C	1	0	0	0	2982	1	308925	1	0	0	0	14889	1	282954	1	0	0
p.Gln260Glu	White British	1	0	2.75715e-06	1.0642e-06	0	0	0	0	0	0.234776	0.000305948	0.160853	0	0	-0.00253361	0.0761501	0	2.384	-0.00427722	0.963422	1.409	0.211983	0.171272	2.11028e-12	0	-9.96362	0.487725	-2.28884e-12	0	missense	chr3:122261813:C:G		0		0	0		308926		0		0	0		282955		0
p.Ile305Phe	White British	1	0	2.75715e-06	1.0642e-06	0	0	0	0	0	0.232354	0.0930726	-0.00119254	0	9.22218	-0.00456904	0.145043	0	2.312	-0.0779333	0.403407	1.175	-0.0211981	0.891185	5.45476	0.561698	8.52695	0.552617	6.84172	0.556552	missense	chr3:122261948:A:T	1	0	0	0	2982	1	308925	1	0	0	0	14889	1	282954	1	0	0
p.Glu80Gln	White British	2	0	5.51429e-06	2.12841e-06	0	0	0	0	0	0.231746	-0.168186	0.151631	0	8.53779	-0.00169797	0.25	0	2.467	0.0832841	0.206648	1.353	0.168784	0.123432	2.11028e-12	0	-3.791	0.708856	-2.28884e-12	0	missense	chr3:122257133:G:C	1	0	0	0	2982	2	308924	1	0	0	0	14889	2	282953	1	0	0
p.Leu653Phe	White British	7	0	1.93e-05	8.51377e-06	0	0	0	0	0	0.230939	0.0174466	0.036797	0	6.28852	-0.00279289	0.179489	0	2.36083	-0.0219203	0.564824	1.24333	0.0687394	0.277177	4.74807	0.613406	0.143031	0.978974	2.37769	0.838062	missense	chr3:122283911:C:T	1	0	0	0	2982	7	308914	1	0	0	0	14889	6	282944	1	0	0
p.Thr1070Ala	White British	1	0	2.75715e-06	1.06421e-06	0	0	0	0	0	0.230277	0.0776696	0.179588	0	9.6354	0.000207607	-0.0271886	0	2.291	-0.0712445	0.444944	1.32	0.222243	0.151477	2.3503e-12	0	-8.18365	0.568704	3.91179e-14	3.98224e-270	missense	chr3:122285162:A:G	1	0	0	0	2982	1	308923	1	0	0	0	14888	1	282953	1	0	0
p.His16Arg	White British	1	0	2.75715e-06	1.0642e-06	0	0	0	0	0	0.228649	0.239268	-0.0164464	0	9.57175	-0.00142981	0.00725762	0	2.269	-0.116492	0.21167	1.106	-0.0762731	0.622542	2.11028e-12	0	-22.3603	0.119402	-2.28884e-12	0	missense	chr3:122254236:A:G	1	0	0	0	2982	1	308925	1	0	0	0	14889	1	282954	1	0	0
p.Arg331Trp	Indian	1	0	0.000194062	2.12841e-06	0	0	0	0	0	0.227992	0.00132631	0.0591499	0	8.24197	-0.0119728	0.179489	0	2.375	-0.00997525	0.919074	1.391	0.141452	0.38893	-7.19194e-13	0	4.03784	0.796072	2.8227e-12	0	missense	chr3:122262026:C:T	1	0	0	0	46	1	4319	1	0	0	0	283	1	3861	1	0	0
p.Gly487Glu	White British	1	0	2.75715e-06	1.06421e-06	0	0	0	0	0	0.224845	0.0464293	-8.53987e-05	0	8.14888	-0.000987528	0.179489	0	2.329	-0.0566047	0.543911	1.18	-0.00483124	0.975126	2.11028e-12	0	7.74062	0.589814	-2.28884e-12	0	missense	chr3:122275894:G:A	1	0	0	0	2982	1	308922	1	0	0	0	14889	1	282951		0
p.Cys358Arg	White British	1	0	2.75715e-06	1.0642e-06	0	0	0	0	0	0.219163	-0.00678141	-0.0216738	0	9.65837	-0.000762854	0.248381	0	2.404	0.0245796	0.792136	1.089	-0.0864197	0.577019	2.11028e-12	0	14.6237	0.308447	-2.28884e-12	0	missense	chr3:122262107:T:C	1	0	0	0	2982	1	308925	1	0	0	0	14889	1	282954	1	0	0
p.Arg701His	White British	1	0	2.75715e-06	2.12841e-06	0	0	0	0	0	0.212958	0.0739887	-0.0402806	0	9.1799	-0.000239207	0.179489	0	2.314	-0.0696665	0.455096	1.044	-0.113475	0.463956	2.11028e-12	0	6.19247	0.666266	-2.28884e-12	0	missense	chr3:122284056:G:A	1	0	0	0	2982	1	308924	1	0	0	0	14888	1	282954	1	0	0
p.Phe789Ser	White British	1	0	2.75715e-06	1.0642e-06	0	0	0	0	0	0.212459	0	0	0	0	-0.00147624	0.213935	0							-26.0384	0.00559504	1.31326e-12	0	-2.28884e-12	0	missense	chr3:122284320:T:C		0		0	0		308926		0		0	0		282955		0
p.Arg898Gln	Indian	1	0	0.000194062	3.19262e-06	0	0	0	0	0	0.207912	0.0144479	-0.020434	0	8.62349	-3.64197e-05	0.213935	0	2.327	-0.0349237	0.722002	1.064	-0.0871013	0.595685	-7.19194e-13	0	20.4189	0.191134	2.8227e-12	0	missense	chr3:122284647:G:A	1	0	0	0	46	1	4319	1	0	0	0	283	1	3861	1	0	0
p.Asp31Asn	White British	1	0	2.75715e-06	1.0642e-06	0	0	0	0	0	0.207391	-0.00247991	-0.00274603	0	4.1346	-0.001318	0.213935	0	2.397	0.0156448	0.866789	1.132	-0.0306724	0.843081	2.11028e-12	0	9.78067	0.495761	-2.28884e-12	0	missense	chr3:122254280:G:A	1	0	0	0	2982	1	308925	1	0	0	0	14889	1	282954	1	0	0
p.Gln179Arg	Indian	1	1	0.000388123	4.25682e-06	0	0	0	0	0	0.200504	-0.0078004	0.0652423	0	8.46178	-0.00198017	0.145043	0	2.44	0.0164245	0.708291	1.308	0.0949336	0.195911	-7.19194e-13	0	-2.09371	0.764403	2.8227e-12	0	missense	chr3:122261571:A:G	1	0	0	0	46	2	4318	1	0	0	0	283	2	3860	1	0	0
p.Glu59Gly	White British	6	0	1.65429e-05	8.5137e-06	0	0	0	0	0	0.196654	0.055915	-0.00146587	0	6.9415	-0.00283725	0.145043	0	2.3404	-0.0390636	0.349005	1.1442	-0.0148496	0.830317	-2.64747	0.690327	-3.87856	0.545838	-2.56811	0.754903	missense	chr3:122254365:A:G	1	0	0	0	2982	4	308919	1	0	0	0	14889	4	282948	1	0	0
p.Tyr435His	White British	1	0	2.75715e-06	1.06421e-06	0	0	0	0	0	0.192109	0.0188454	0.13587	0	9.13031	-0.00431009	0.0417038	0	2.354	-0.0377135	0.685953	1.385	0.197029	0.203518	5.19592	0.580362	1.45439	0.919319	2.00766	0.862997	missense	chr3:122262338:T:C	1	0	0	0	2982	1	308924	1	0	0	0	14889	1	282953	1	0	0
p.Phe114Ser	White British	1	0	2.75715e-06	1.0642e-06	0	0	0	0	0	0.186196	-0.0358588	-0.0237106	0	8.77664	-0.00423473	0.25	0	2.443	0.0514775	0.580994	1.104	-0.091109	0.556525	2.11028e-12	0	19.2279	0.180521	-2.28884e-12	0	missense	chr3:122257236:T:C	1	0	0	0	2982	1	308925	1	0	0	0	14889	1	282954	1	0	0
p.Tyr63Cys	White British	1	0	2.75715e-06	1.06426e-06	0	0	0	0	0	0.179683	0	0	0	9.7284	0.000194391	0.179489	0							-5.87166e-13	0	-10.7682	0.453273	7.93479e-13	0	missense	chr3:122257083:A:G	1	0	0	0	2982	1	308907	1	0	0	0	14888	1	282937	1	0	0
p.Val44Glu	White British	1	0	2.75715e-06	1.0642e-06	0	0	0	0	0	0.179489	0	0	0	0	-1.86868e-14	0.179489	0	2.257	-0.118214	0.204985	1.29	0.173112	0.263889	2.11028e-12	0	1.31326e-12	0	-2.28884e-12	0	missense	chr3:122254320:T:A		0		0	0		308926		0		0	0		282955		0
p.Val284Asp	African	1	0	0.000343525	1.0642e-06	0	0	0	0	0	0.179483	0	0	0	10.277	-5.6558e-06	0.179489	0							1.1559e-12	4.71269e-202	-6.98499e-13	2.46864e-307	-9.63151e-13	5.27668e-155	missense	chr3:122261886:T:A	1	0	0	0	35	1	2305	1	0	0	0	132	1	2077	1	0	0
p.Asn493Lys	White British	1	0	2.75715e-06	1.06424e-06	0	0	0	0	0	0.179285	0	0	0	8.85097	-0.000203824	0.179489	0							2.11028e-12	0	-4.8057e-13	0	-2.28884e-12	0	missense	chr3:122275913:C:G	1	0	0	0	2982	1	308914	1	0	0	0	14888	1	282944	1	0	0
p.Thr868Ala	White British	1	0	2.75715e-06	2.12842e-06	0	0	0	0	0	0.179097	0	0	0	9.97034	-0.000391544	0.179489	0							1.11575e-12	0	3.74143	0.794421	5.26583e-13	0	missense	chr3:122284556:A:G	1	0	0	0	2982	1	308924	1	0	0	0	14889	1	282953	1	0	0
p.Thr289Met	Caribbean	2	0	0.000535619	7.44942e-06	0	0	0	0	0	0.179071	0	0	0	0	-0.00041799	0.179489	0							3.54977e-13	2.08273e-124	15.6306	0.298127	-2.35519e-12	2.63451e-249	missense	chr3:122261901:C:T		0		0	0		3233		0		0	0		2877		0
p.Ala264Val	African	1	0	0.000343525	2.12841e-06	0	0	0	0	0	0.179013	0	0	0	10.3436	-0.000476026	0.179489	0							0.160526	0.98841	15.4138	0.291921	9.10853	0.455895	missense	chr3:122261826:C:T	1	0	0	0	35	1	2305	1	0	0	0	132	1	2077	1	0	0
p.Leu618Phe	White British	1	0	2.75715e-06	1.06421e-06	0	0	0	0	0	0.178692	0	0	0	7.99329	-0.000797062	0.179489	0							1.44678e-12	0	17.0196	0.235883	1.10417e-12	0	missense	chr3:122283806:C:T	1	0	0	0	2982	1	308923	1	0	0	0	14889	1	282952		0
p.Ile78Val	White British	4	0	1.10286e-05	4.25683e-06	0	0	0	0	0	0.177006	0.0301767	0.00394517	0	7.15014	-0.00215825	0.145043	0	2.35	-0.031611	0.497865	1.1945	0.0287598	0.71047	1.31337	0.888854	3.82763	0.593925	-1.16236	0.920414	missense	chr3:122257127:A:G	1	0	0	0	2982	4	308921	0.185458	0.731754	6.3351	1	14888	3	282951	1	0	0
p.Asp1005His	White British	2	0	5.51429e-06	2.12841e-06	0	0	0	0	0	0.176605	0.0413352	-0.00683538	0	8.04916	-0.00293775	0.145043	0	2.3435	-0.0440799	0.503892	1.137	-0.0409775	0.708398	3.91033	0.677342	6.3754	0.530043	8.88384	0.445088	missense	chr3:122284967:G:C	1	0	0	0	2982	2	308924	1	0	0	0	14889	1	282954	1	0	0
p.Ser531Asn	Caribbean	1	0	0.000267809	1.06439e-06	0	0	0	0	0	0.176425	0.204699	0.000130477	0	9.3401	-0.00121507	-0.0271886	0	2.261	-0.114513	0.262524	1.169	0.00915905	0.955199	1.72414e-12	1.93069e-263	-5.85178	0.69673	5.42248e-13	4.6604e-224	missense	chr3:122276026:G:A	1	0	0	0	37	1	3229	1	0	0	0	232	1	2873	1	0	0
p.Ile857Phe	White British	1	0	2.75715e-06	1.0642e-06	0	0	0	0	0	0.175185	0	0	0	8.78634	-0.00430351	0.179489	0							2.11028e-12	0	4.36322	0.761219	-2.28884e-12	0	missense	chr3:122284523:A:T	1	0	0	0	2982	1	308925	1	0	0	0	14889	1	282954	1	0	0
p.Thr289Ala	White British	6	0	1.65429e-05	6.38552e-06	0	0	0	0	0	0.174353	-0.000367094	-0.0012936	0	6.37203	-0.00347536	0.179489	0	2.3885	0.00436151	0.908805	1.1615	-0.0128936	0.838485	3.95288	0.466287	3.41223	0.56049	4.60458	0.493025	missense	chr3:122261900:A:G	1	0	0	0	2982	6	308903	1	0	0	0	14888	5	282935	1	0	0
p.Thr676Arg	Chinese	1	0	0.000719942	2.12841e-06	0	0	0	0	0	0.171345	-0.0283829	-0.0127652	0	0	-0.0014418	0.213935	0	2.445	0.0498301	0.601034	1.182	-0.0593487	0.69946	7.61336e-13	0.002778	1.79577	0.875062	-2.1307e-13	0.384654	missense	chr3:122283981:C:G		0		0	0		1078		0		0	0		1028		0
p.Val621Met	White British	4	0	1.10286e-05	8.51363e-06	0	0	0	0	0	0.165905	0.050052	0.00580149	0	7.02201	-0.000544837	0.110596	0	2.33233	-0.043063	0.423878	1.171	0.0370493	0.678761	2.11028e-12	0	10.167	0.156726	-2.28884e-12	0	missense	chr3:122283815:G:A	1	0	0	0	2982	4	308922	1	0	0	0	14889	4	282951	1	0	0
p.Ile252Thr	White British	1	0	2.75715e-06	1.06845e-06	0	0	0	0	0	0.163979	-0.00876508	-0.00524748	0	9.34729	-0.00149738	0.179489	0	2.414	0.0271522	0.770957	1.144	-0.044215	0.775367	1.5926e-12	0	11.0984	0.439509	-1.84997e-12	0	missense	chr3:122261790:T:C	1	0	0	0	2969	1	307696	1	0	0	0	14825	1	281837	1	0	0
p.Ile760Ser	White British	1	0	2.75715e-06	1.0642e-06	0	0	0	0	0	0.15269	0.265838	-0.289257	0	9.03174	-0.00338027	0.179489	0	2.27	-0.121635	0.19218	0.926	-0.26673	0.0851686	-10.1852	0.27846	-0.994011	0.944807	-2.27087	0.845242	missense	chr3:122284233:T:G	1	0	0	0	2982	1	308925	1	0	0	0	14889	1	282954	1	0	0
p.Glu981Asp	White British	1	0	2.75715e-06	1.0642e-06	0	0	0	0	0	0.148946	-0.000263529	0.0387398	0	9.48102	-0.000127011	0.110596	0	2.381	0.00641122	0.945197	1.264	0.117827	0.446991	2.11028e-12	0	-19.1859	0.181478	-2.28884e-12	0	missense	chr3:122284897:G:C	1	0	0	0	2982	1	308925	1	0	0	0	14889	1	282954	1	0	0
p.Val313Met	White British	3	0	8.27144e-06	3.19262e-06	0	0	0	0	0	0.148744	0.00551664	0.00019598	0	9.58922	-0.00201125	0.145043	0	2.37733	-0.0128115	0.811946	1.17267	-0.0348753	0.696648	-5.56874e-13	0	13.6354	0.179272	3.45471e-12	0	missense	chr3:122261972:G:A	1	0	0	0	2982	1	308924	1	0	0	0	14889	1	282953	1	0	0
p.Thr103Ile	Chinese	1	0	0.000719942	8.51363e-06	0	0	0	0	0	0.147039	-0.0285886	0.00177407	0	5.43223	-0.00563531	0.179489	0	2.446	0.0648121	0.496021	1.279	0.050014	0.744715	7.61336e-13	0.002778	-11.7125	0.306375	-2.1307e-13	0.384654	missense	chr3:122257203:C:T	1	0	0	0	6	1	1077	1	0	0	0	24	1	1027		0
p.Ile491Val	White British	1	0	2.75715e-06	1.06422e-06	0	0	0	0	0	0.145043	0	0	0	0	1.50686e-19	0.145043	0	2.339	-0.0363702	0.69657	1.313	0.190109	0.219842	-1.48053e-13	0	-3.12082e-12	0	2.42596e-12	0	missense	chr3:122275905:A:G		0		0	0		308921		0		0	0		282950		0
p.Val284Phe	African	1	0	0.000343525	1.0642e-06	0	0	0	0	0	0.145037	0	0	0	10.277	-5.6558e-06	0.145043	0							1.1559e-12	4.71269e-202	-6.98499e-13	2.46864e-307	-9.63151e-13	5.27668e-155	missense	chr3:122261885:G:T	1	0	0	0	35	1	2305	1	0	0	0	132	1	2077	1	0	0
p.Val58Met	White British	1	0	2.75715e-06	1.0642e-06	0	0	0	0	0	0.144986	0	0.0343497	0	9.42153	3.96819e-05	0.110596	0				1.212	0.109619	0.479273	2.11028e-12	0	-7.50022	0.601419	-2.28884e-12	0	missense	chr3:122254361:G:A	1	0	0	0	2982	1	308925	1	0	0	0	14889	1	282954	1	0	0
p.Gly346Cys	White British	1	0	2.75715e-06	1.0642e-06	0	0	0	0	0	0.144565	0	0	0	4.22359	-0.000477056	0.145043	0							2.11028e-12	0	1.31326e-12	0	-2.28884e-12	0	missense	chr3:122262071:G:T	1	0	0	0	2982	1	308925	1	0	0	0	14889	1	282954	1	0	0
p.Ile97Met	White British	1	0	2.75715e-06	1.06421e-06	0	0	0	0	0	0.143713	0	0	0	9.65161	-0.00132957	0.145043	0							1.61036e-12	0	-36.457	0.0111134	1.94321e-12	0	missense	chr3:122257186:A:G	1	0	0	0	2982	1	308924	1	0	0	0	14889	1	282953	1	0	0
p.Phe619Cys	White British	1	0	2.75715e-06	1.0642e-06	0	0	0	0	0	0.143698	0	0	0	9.46344	-0.00134479	0.145043	0							2.11028e-12	0	1.31326e-12	0	-2.28884e-12	0	missense	chr3:122283810:T:G	1	0	0	0	2982	1	308925	1	0	0	0	14889	1	282954	1	0	0
p.Arg716His	White British	9	0	2.48143e-05	1.48989e-05	0	0	0	0	0	0.143375	-0.00337272	0.00358669	0	6.17607	-0.00188162	0.145043	0	2.37925	0.00010187	0.997535	1.1485	0.00282704	0.958843	2.61069	0.694422	6.4201	0.205987	12.7272	0.121839	missense	chr3:122284101:G:A	1	0	0	0	2981	6	308919	1	0	0	0	14889	6	282947	1	0	0
p.Phe924Ser	White British	5	0	1.37857e-05	5.32102e-06	0	0	0	0	0	0.143106	-0.0128983	0.0816213	0	7.34661	-0.00176701	0.0761501	0	2.4042	0.0214637	0.606845	1.2702	0.100997	0.144976	10.9654	0.243307	12.4136	0.0532118	17.2203	0.13884	missense	chr3:122284725:T:C	1	0	0	0	2982	4	308922	1	0	0	0	14889	4	282951	1	0	0
p.Ser84Gly	White British	1	0	2.75715e-06	1.06421e-06	0	0	0	0	0	0.142213	0	0	0	9.3612	-0.0028299	0.145043	0							-1.17984e-12	0	-3.18288	0.824568	1.59899e-12	0	missense	chr3:122257145:A:G	1	0	0	0	2982	1	308921	1	0	0	0	14889	1	282950	1	0	0
p.Thr676Met	White British	1	0	2.75715e-06	3.19261e-06	0	0	0	0	0	0.141644	-0.0108363	-0.0225558	0	8.78462	-0.00445286	0.179489	0	2.421	0.0299391	0.748209	1.104	-0.0886069	0.567416	2.11028e-12	0	-12.836	0.371334	-2.28884e-12	0	missense	chr3:122283981:C:T	1	0	0	0	2982	1	308925	1	0	0	0	14889	1	282954	1	0	0
p.Pro393Thr	White British	1	0	2.75715e-06	1.06425e-06	0	0	0	0	0	0.135483	0.00161766	-0.00813765	0	0	-0.00303991	0.145043	0	2.379	-0.0113689	0.902981	1.136	-0.055339	0.720975	-8.21701e-13	0	7.46365	0.60319	-2.58751e-12	0	missense	chr3:122262212:C:A		0		0	0		308912		0		0	0		282941		0
p.Arg392Gln	White British	1	0	2.75715e-06	4.25682e-06	0	0	0	0	0	0.134017	0.0257727	-0.00235273	0	0	2.79876e-07	0.110596	0	2.323	-0.0431318	0.643759	1.077	-0.0291389	0.850831	-1.78779	0.849129	4.36646	0.761047	1.91222	0.869447	missense	chr3:122262210:G:A		0		0	0		308925		0		0	0		282954		0
p.Thr828Ile	White British	2	0	5.51429e-06	2.12841e-06	0	0	0	0	0	0.1338	-0.573774	-0.0376962	0	8.92844	-0.00473009	0.25	1	2.5715	0.186612	0.00466062	1.0365	-0.153715	0.160621	5.56926	0.553434	-0.816013	0.954679	0.599234	0.95892	missense	chr3:122284437:C:T	1	0	0	0	2982	1	308925	1	0	0	0	14889	1	282954	1	0	0
p.Leu626Met	White British	3	0	8.27144e-06	3.19261e-06	0	0	0	0	0	0.131946	0.0389515	-0.0122247	0	9.08224	-0.00537699	0.110596	0	2.345	-0.0430992	0.513426	1.1375	-0.0550814	0.615148	5.48769	0.559267	-4.76483	0.638848	3.42626	0.768372	missense	chr3:122283830:C:A	1	0	0	0	2982	1	308925	1	0	0	0	14889	1	282954	1	0	0
p.Ser175Gly	White British	2	0	5.51429e-06	2.12841e-06	0	0	0	0	0	0.13145	-0.119994	0.0022294	0	8.66542	-0.000786077	0.25	0	2.4505	0.0719514	0.275273	1.175	0.0262626	0.810559	2.11028e-12	0	-22.9698	0.0236716	-2.28884e-12	0	missense	chr3:122261558:A:G	1	0	0	0	2982	2	308924	1	0	0	0	14889	2	282953	1	0	0
p.Thr609Arg	White British	1	0	2.75715e-06	1.06422e-06	0	0	0	0	0	0.129808	0.0019222	-0.014041	0	8.89213	-0.00311584	0.145043	0	2.383	-0.0123303	0.894824	1.137	-0.0706295	0.648512	2.11028e-12	0	21.0056	0.143483	-2.28884e-12	0	missense	chr3:122283780:C:G	1	0	0	0	2982	1	308921	1	0	0	0	14889	1	282950	1	0	0
p.Glu870Lys	White British	1	0	2.75715e-06	1.06421e-06	0	0	0	0	0	0.125768	-0.00432202	0.0195376	0	9.3781	-4.43006e-05	0.110596	0	2.387	0.0189203	0.839245	1.185	0.0846409	0.584884	2.11028e-12	0	0.0436145	0.997576	-2.28884e-12	0	missense	chr3:122284562:G:A	1	0	0	0	2982	1	308924	1	0	0	0	14888	1	282954	1	0	0
p.Ala548Glu	White British	2	0	5.51429e-06	2.12842e-06	0	0	0	0	0	0.121622	-0.0202345	-0.00107468	0	8.20933	-0.00211143	0.145043	0	2.4135	0.0333977	0.612579	1.1345	-0.0162342	0.882209	-0.316897	0.973102	-1.94843	0.847816	-6.07074	0.601819	missense	chr3:122282147:C:A	1	0	0	0	2982	2	308921	0.0974804	1.01108	19.0054	1	14888	1	282952	1	0	0
p.Pro1012Ala	White British	1	0	2.75715e-06	1.06421e-06	0	0	0	0	0	0.120405	-0.0146054	0.0952466	0	9.27439	-0.00193966	0.0417038	0	2.422	0.0344487	0.711862	1.362	0.170266	0.271815	3.52328	0.707724	12.2942	0.39186	8.46287	0.466949	missense	chr3:122284988:C:G	1	0	0	0	2982	1	308923	1	0	0	0	14889	1	282952	1	0	0
p.Ile75Leu	White British	2	0	5.51429e-06	3.19262e-06	0	0	0	0	0	0.120395	0.0192322	-0.00868188	0	8.44295	-0.000751736	0.110596	0	2.348	-0.0372879	0.689311	1.11	-0.0549101	0.723053	0.171451	0.985445	-11.8626	0.242648	2.02207	0.862021	missense	chr3:122257118:A:C	1	0	0	0	2982	2	308923	1	0	0	0	14889	2	282952	1	0	0
p.Leu360Phe	White British	1	0	2.75715e-06	1.0642e-06	0	0	0	0	0	0.119869	-0.00630994	0.0502204	0	8.94623	-0.000191667	0.0761501	0	2.397	0.02309	0.804468	1.244	0.129274	0.404097	2.11028e-12	0	-7.45946	0.603394	-2.28884e-12	0	missense	chr3:122262113:C:T	1	0	0	0	2982	1	308925	1	0	0	0	14889	1	282954	1	0	0
p.Cys6Gly	White British	2	0	5.51429e-06	2.12841e-06	0	0	0	0	0	0.119048	0.0434178	0.00118363	0	8.0037	-0.00170342	0.0761501	0	2.337	-0.0454385	0.490832	1.1755	0.0196648	0.857556	2.11028e-12	0	13.6796	0.177858	-2.28884e-12	0	missense	chr3:122254205:T:G	1	0	0	0	2982	2	308924	1	0	0	0	14889	2	282953	1	0	0
p.Pro1012Thr	Pakistani	1	0	0.000637349	1.06421e-06	0	0	0	0	0	0.11672	0.0601184	-0.018983	0	0	-0.000565668	0.0761501	0	2.305	-0.0641237	0.509474	1.056	-0.0835003	0.617999	3.93887	0.656037	4.51907	0.766495	4.82188	0.70495	missense	chr3:122284988:C:A		0		0	0		1368		0		0	0		1213		0
p.Val537Met	Caribbean	1	0	0.000267809	1.06421e-06	0	0	0	0	0	0.116507	0.00763981	-0.00172299	0	7.28862	-6.07543e-06	0.110596	0	2.36	-0.0273532	0.789055	1.085	-0.0276829	0.865204	3.54977e-13	2.08273e-124	-21.5978	0.150352	-2.35519e-12	2.63451e-249	missense	chr3:122282113:G:A	1	0	0	0	37	1	3232	1	0	0	0	232	1	2876	1	0	0
p.Val455Ala	White British	2	0	5.51429e-06	2.12841e-06	0	0	0	0	0	0.116183	-0.00100183	0.00745396	0	8.3299	-0.000865158	0.110596	0	2.3865	0.00845129	0.898032	1.193	0.0460975	0.673943	2.11028e-12	0	-14.6746	0.148353	-2.28884e-12	0	missense	chr3:122262399:T:C	1	0	0	0	2982	2	308924	1	0	0	0	14889	1	282954	1	0	0
p.Val9Phe	White British	4	0	1.10286e-05	4.25682e-06	0	0	0	0	0	0.114256	0.0321865	0.0407395	0	7.18891	-0.000373296	0.0417038	0	2.34325	-0.0325243	0.485534	1.219	0.0808383	0.296749	-2.43507	0.795568	-2.82242	0.694219	-13.2925	0.25326	missense	chr3:122254214:G:T	1	0	0	0	2982	4	308921	1	0	0	0	14889	4	282950	1	0	0
p.Ala86Ser	Chinese	1	0	0.000719942	1.06422e-06	0	0	0	0	0	0.114046	0.00215725	0.106295	0	6.36394	-0.00166437	0.00725762	0	2.367	-0.0112418	0.906148	1.334	0.191406	0.213242	7.61336e-13	0.002778	1.32971	0.9072	-2.1307e-13	0.384654	missense	chr3:122257151:G:T	1	0	0	0	6	1	1077	1	0	0	0	24	1	1027		0
p.Asp433Tyr	White British	1	0	2.75715e-06	2.12842e-06	0	0	0	0	0	0.11395	-0.176847	0.044599	0	0	-0.00218338	0.248381	0	2.49	0.103636	0.26649	1.311	0.122714	0.428366	-9.29992e-14	0	-3.27395	0.819631	5.38482e-13	0	missense	chr3:122262332:G:T		0		0	0		308923		0		0	0		282952		0
p.Trp719Leu	White British	1	0	2.75715e-06	1.06421e-06	0	0	0	0	0	0.113843	0.0175945	0.019894	0	9.64131	0.00020411	0.0761501	0	2.33	-0.0362241	0.697727	1.184	0.0860476	0.578658	2.11028e-12	0	-4.37427	0.760631	-2.28884e-12	0	missense	chr3:122284110:G:T	1	0	0	0	2982	1	308924	1	0	0	0	14889	1	282953	1	0	0
p.Arg520Gly	White British	1	0	2.75715e-06	1.06421e-06	0	0	0	0	0	0.110596	0	0	0	0	4.15528e-14	0.110596	0	2.336	-0.0511535	0.583374	1.15	-0.0383618	0.804456	-2.15595e-13	0	7.22797e-13	0	9.55299e-13	0	missense	chr3:122275992:A:G		0		0	0		308924		0		0	0		282953		0
p.Gln926Arg	Indian	2	0	0.000388123	9.15215e-05	0	0	0	0	0	0.110596	0	0	0	0	-8.18039e-16	0.110596	0	2.4005	0.0207795	0.765794	1.0765	-0.121355	0.298175	-7.19194e-13	0	-7.45791e-13	0	2.8227e-12	0	missense	chr3:122284731:A:G		0		0	0		4320		0		0	0		3862		0
p.Glu928Gly	White British	1	0	2.75715e-06	1.0642e-06	0	0	0	0	0	0.109216	0.0707022	-0.00101212	0	9.37315	-0.00217829	0.0417038	0	2.318	-0.0687387	0.461122	1.173	-0.0195311	0.899692	2.11028e-12	0	3.92183	0.784747	-2.28884e-12	0	missense	chr3:122284737:A:G	1	0	0	0	2982	1	308925	1	0	0	0	14889	1	282954	1	0	0
p.Glu671Lys	White British	2	0	5.51429e-06	3.19261e-06	0	0	0	0	0	0.108152	-0.0377637	0.00103668	0	8.76341	-0.000163665	0.145043	0	2.425	0.044224	0.502503	1.184	0.0198365	0.856329	2.11028e-12	0	10.4794	0.302001	-2.28884e-12	0	missense	chr3:122283965:G:A	1	0	0	0	2982	2	308924	1	0	0	0	14889	2	282953	1	0	0
p.Ile760Phe	White British	1	0	2.75715e-06	5.32103e-06	0	0	0	0	0	0.107663	-0.0385524	0.00348163	0	9.41322	-0.00230874	0.145043	0	2.44	0.0534025	0.566931	1.227	0.0386339	0.803096	-3.93525e-13	0	10.4416	0.46709	-1.41571e-12	0	missense	chr3:122284232:A:T	1	0	0	0	2982	1	308924	1	0	0	0	14889	1	282953	1	0	0
p.Thr445Ile	White British	3	0	8.27144e-06	3.19262e-06	0	0	0	0	0	0.0980911	0.000198264	0.023271	0	7.41257	-0.00152826	0.0761501	0	2.377	-0.00276731	0.959014	1.20967	0.0684524	0.444159	6.08858	0.517131	2.39264	0.772869	11.0231	0.343463	missense	chr3:122262369:C:T	1	0	0	0	2982	3	308923	1	0	0	0	14889	3	282952	1	0	0
p.Glu981Lys	White British	3	0	8.27144e-06	3.19261e-06	0	0	0	0	0	0.0942361	0.00793046	-0.0229234	0	7.49561	-0.00136725	0.110596	0	2.356	-0.0202066	0.759306	1.0755	-0.0729946	0.50526	-0.231492	0.980348	-10.484	0.301783	-5.41326	0.641709	missense	chr3:122284895:G:A	1	0	0	0	2982	3	308923	1	0	0	0	14889	3	282952	1	0	0
p.Gln995His	White British	7	0	1.93e-05	8.51363e-06	0	0	0	0	0	0.0931547	0.017446	0.0367977	0	6.28854	-0.00279285	0.0417038	0	2.36083	-0.0219172	0.56488	1.24333	0.0687425	0.277155	4.74885	0.613347	0.143179	0.978952	2.3798	0.837922	missense	chr3:122284939:G:C	1	0	0	0	2982	7	308919	1	0	0	0	14889	6	282949	1	0	0
p.Asp216Asn	White British	2	0	5.51429e-06	3.19261e-06	0	0	0	0	0	0.089916	-0.216939	0.0599435	0	8.03932	-0.00146972	0.248381	0	2.495	0.113896	0.0841657	1.263	0.111091	0.310603	-8.41181	0.370725	-4.20163	0.678992	-8.72797	0.453106	missense	chr3:122261681:G:A	1	0	0	0	2982	2	308924	0.00249877	2.60227	inf	2	14887	0	282955	1	0	0
p.Leu422Val	White British	4	0	1.10286e-05	4.25682e-06	0	0	0	0	0	0.0884108	0.002057	0.0115435	0	6.99223	-0.00133975	0.0761501	0	2.3605	-0.0107374	0.870667	1.167	0.055914	0.609813	2.11028e-12	0	-3.93097	0.583998	-2.28884e-12	0	missense	chr3:122262299:T:G	1	0	0	0	2982	4	308921	1	0	0	0	14889	4	282950	1	0	0
p.Pro1052Ser	White British	1	0	2.75715e-06	1.06421e-06	0	0	0	0	0	0.0879901	-0.000257464	0.012092	0	9.53637	5.49969e-06	0.0761501	0	2.371	0.00538745	0.953937	1.168	0.0689997	0.656089	3.81435e-12	0	-3.82711	0.78982	9.40947e-14	0	missense	chr3:122285108:C:T	1	0	0	0	2982	1	308924	1	0	0	0	14889	1	282953	1	0	0
p.Ile860Thr	White British	1	0	2.75715e-06	1.0642e-06	0	0	0	0	0	0.0865278	-0.0113764	-0.0807164	0	8.66089	-0.000868204	0.179489	0	2.407	0.0304308	0.744216	0.964	-0.156654	0.312001	5.82703	0.535229	24.7874	0.0842844	18.8296	0.10555	missense	chr3:122284533:T:C	1	0	0	0	2982	1	308925	1	0	0	0	14889	1	282954	1	0	0
p.Ala2Glu	White British	1	0	2.75715e-06	1.06422e-06	0	0	0	0	0	0.0852753	-0.0017607	0.0492368	0	9.11936	-0.00390464	0.0417038	0	2.403	0.0129906	0.889226	1.328	0.128146	0.408214	2.11028e-12	0	-39.9989	0.00533928	-2.28884e-12	0	missense	chr3:122254194:C:A	1	0	0	0	2982	1	308919	1	0	0	0	14888	1	282949	1	0	0
p.Asn493Ser	White British	8	0	2.20572e-05	9.57801e-06	0	0	0	0	0	0.0818462	-0.0110695	-0.0844931	0	6.10504	-0.00207993	0.179489	0	2.39586	0.0181605	0.60644	1.055	-0.0898792	0.124853	-6.12045	0.357053	8.13998	0.10883	1.25136	0.879101	missense	chr3:122275912:A:G	1	0	0	0	2982	7	308915	1	0	0	0	14889	6	282945	1	0	0
p.Thr263Met	White British	1	0	2.75715e-06	3.19262e-06	0	0	0	0	0	0.0780575	-0.0633505	-0.000441531	0	9.15498	-0.00319304	0.145043	0	2.456	0.0666137	0.475088	1.179	-0.0125871	0.935254	-1.80608	0.847598	7.0062	0.62558	3.71786	0.74929	missense	chr3:122261823:C:T	1	0	0	0	2982	1	308925	1	0	0	0	14889	1	282954	1	0	0
p.Lys527Asn	White British	2	0	5.51429e-06	2.12847e-06	0	0	0	0	0	0.077561	0.000306232	0.00261768	0	8.02807	-0.00151301	0.0761501	0	2.366	-0.00469402	0.959861	1.139	0.0334601	0.829028	4.6158	0.623312	6.09983	0.670962	-3.77731e-13	0	missense	chr3:122276015:A:T	1	0	0	0	2982	2	308915	1	0	0	0	14889	2	282946	1	0	0
p.Gln953Arg	White British	1	0	2.75715e-06	1.0642e-06	0	0	0	0	0	0.0767493	0.0186103	0.0167837	0	8.76602	-0.000348592	0.0417038	0	2.34	-0.0373067	0.68916	1.203	0.0799899	0.605683	2.11028e-12	0	18.3535	0.201162	-2.28884e-12	0	missense	chr3:122284812:A:G	1	0	0	0	2982	1	308925	1	0	0	0	14889	1	282954	1	0	0
p.Gln754Leu	White British	1	0	2.75715e-06	1.0642e-06	0	0	0	0	0	0.0761574	0	0	0	9.24423	7.28946e-06	0.0761501	0							2.11028e-12	0	8.03697	0.575655	-2.28884e-12	0	missense	chr3:122284215:A:T	1	0	0	0	2982	1	308925	1	0	0	0	14889	1	282954	1	0	0
p.Ile614Met	White British	12	0	3.30857e-05	1.27705e-05	0	0	0	0	0	0.0760519	-0.0484423	0.0164672	0	5.35067	-0.00256929	0.110596	0	2.4104	0.0312953	0.288661	1.195	0.0416603	0.372538	2.61114	0.694385	2.34874	0.570952	-1.32176	0.872358	missense	chr3:122283796:C:G	1	0	0	0	2982	10	308916	0.4012	0.396639	2.11166	1	14888	9	282946	1	0	0
p.Ser385Arg	White British	1	0	2.75715e-06	1.0642e-06	0	0	0	0	0	0.0755923	0.0519139	-0.0174878	0	7.44029	-0.000537589	0.0417038	0	2.318	-0.0601554	0.51895	1.047	-0.0785657	0.612122	2.11028e-12	0	-3.47352	0.808847	-2.28884e-12	0	missense	chr3:122262188:A:C	1	0	0	0	2982	1	308925	1	0	0	0	14889	1	282954		0
p.Val894Phe	Indian	1	0	0.000194062	4.25682e-06	0	0	0	0	0	0.0754184	0	0	0	0	-0.000731673	0.0761501	0							-7.19194e-13	0	-7.45791e-13	0	2.8227e-12	0	missense	chr3:122284634:G:T		0		0	0		4320		0		0	0		3862		0
p.Leu1007Met	White British	2	0	5.51429e-06	2.12841e-06	0	0	0	0	0	0.0752851	0.0122935	0.0221775	0	8.11868	-0.00088976	0.0417038	0	2.346	-0.0305704	0.743087	1.211	0.0906297	0.558607	2.11028e-12	0	-11.0871	0.274834	-2.28884e-12	0	missense	chr3:122284973:C:A	1	0	0	0	2982	2	308924	1	0	0	0	14889	1	282954	1	0	0
p.Arg285Trp	Chinese	1	0	0.000719942	5.32103e-06	0	0	0	0	0	0.0752231	0.00137166	-0.002019	0	7.17898	-0.000279595	0.0761501	0	2.336	-0.0121498	0.898488	1.175	-0.0298352	0.84603	4.56829	0.588125	6.04626	0.595802	5.93678	0.564798	missense	chr3:122261888:C:T	1	0	0	0	6	1	1077	1	0	0	0	24	1	1027		0
p.Arg285Trp	Caribbean	1	0	0.000267809	5.32103e-06	0	0	0	0	0	0.0750947	0	0	0	9.81256	-0.0010554	0.0761501	0							3.54977e-13	2.08273e-124	1.18594e-12	0	-2.35519e-12	2.63451e-249	missense	chr3:122261888:C:T	1	0	0	0	37	1	3232	1	0	0	0	232	1	2876	1	0	0
p.Ile692Val	White British	1	0	2.75715e-06	2.12842e-06	0	0	0	0	0	0.0741123	-0.0106625	-0.0242789	0	8.24515	-0.00154268	0.110596	0	2.466	0.0929269	0.31908	1.045	-0.0739559	0.633144	-3.80647e-12	0	-15.129	0.13619	-1.59729e-12	0	missense	chr3:122284028:A:G	1	0	0	0	2982	2	308923	1	0	0	0	14889	2	282952	1	0	0
p.Val508Ile	Indian	1	0	0.000194062	2.12842e-06	0	0	0	0	0	0.0740194	0	0	0	8.89637	-0.00213063	0.0761501	0							-7.19194e-13	0	-7.83547	0.616085	2.8227e-12	0	missense	chr3:122275956:G:A	1	0	0	0	46	1	4319	1	0	0	0	283	1	3861	1	0	0
p.Thr1008Pro	White British	1	0	2.75715e-06	1.0642e-06	0	0	0	0	0	0.0739077	0.0252373	0.00917693	0	8.56774	-0.00221038	0.0417038	0	2.347	-0.0428319	0.646066	1.251	0.0605818	0.695806	10.0703	0.283926	-16.1617	0.260336	-6.98118	0.548466	missense	chr3:122284976:A:C	1	0	0	0	2982	1	308925		0		0	0		282955	1	0	0
p.Arg286His	White British	1	0	2.75715e-06	3.19261e-06	0	0	0	0	0	0.0721456	-0.0242939	-0.014076	0	9.33288	-8.08089e-05	0.110596	0	2.424	0.0438508	0.638244	1.086	-0.0695532	0.653515	2.11028e-12	0	18.1751	0.20558	-2.28884e-12	0	missense	chr3:122261892:G:A	1	0	0	0	2982	1	308925	1	0	0	0	14889	1	282954	1	0	0
p.Val894Leu	White British	2	0	5.51429e-06	2.12841e-06	0	0	0	0	0	0.0660794	-0.00438109	-0.0054588	0	8.63223	-0.000230742	0.0761501	0	2.3925	0.0165649	0.801681	1.1145	-0.03672	0.737512	2.11028e-12	0	3.61934	0.721478	-2.28884e-12	0	missense	chr3:122284634:G:C	1	0	0	0	2982	2	308923	1	0	0	0	14889	2	282952	1	0	0
p.Phe539Tyr	White British	3	0	8.27144e-06	3.19261e-06	0	0	0	0	0	0.0641116	-0.0448096	-2.02915e-05	0	7.56802	-0.00165481	0.110596	0	2.4245	0.0474268	0.472057	1.1485	-0.000922033	0.993285	2.11028e-12	0	-4.51093	0.586332	-2.28884e-12	0	missense	chr3:122282120:T:A	1	0	0	0	2982	3	308923	1	0	0	0	14889	3	282952	1	0	0
p.Glu80Lys	White British	1	0	2.75715e-06	1.0642e-06	0	0	0	0	0	0.063868	-0.0325147	-0.14812	0	3.0042	-0.00549772	0.25	0	2.449	0.0503928	0.588994	1.032	-0.20025	0.196228	2.11028e-12	0	5.67413	0.692714	-2.28884e-12	0	missense	chr3:122257133:G:A	1	0	0	0	2982	1	308925	1	0	0	0	14889	1	282954	1	0	0
p.Leu304Val	White British	1	0	2.75715e-06	1.0642e-06	0	0	0	0	0	0.0634635	-0.051873	0.0404465	0	0	-0.00126004	0.0761501	0	2.447	0.0611289	0.512201	1.306	0.118262	0.445314	-2.69278	0.774471	11.8901	0.407614	6.37836	0.583517	missense	chr3:122261945:C:G		0		0	0		308926		0		0	0		282955		0
p.Arg929Ser	White British	1	0	2.75715e-06	1.0642e-06	0	0	0	0	0	0.0630492	0.030097	-0.00754965	0	9.30354	-0.00120191	0.0417038	0	2.335	-0.0464821	0.618221	1.123	-0.0535008	0.729878	2.20909	0.81416	-13.4364	0.349378	-9.14781	0.431692	missense	chr3:122284741:G:T	1	0	0	0	2982	1	308925	1	0	0	0	14889	1	282954	1	0	0
p.Cys851Ser	White British	7	0	1.93e-05	1.48988e-05	0	0	0	0	0	0.0625429	0.0465423	-0.0239256	0	7.32656	-0.0017776	0.0417038	0	2.34157	-0.0362084	0.30436	1.13886	-0.0119141	0.838793	1.13165	0.834793	-10.3288	0.107719	-7.34264	0.27434	missense	chr3:122284505:T:A	1	0	0	0	2982	4	308922	1	0	0	0	14889	4	282951	1	0	0
p.Arg752His	White British	11	0	3.03286e-05	1.27705e-05	0	0	0	0	0	0.0614454	-0.192479	-2.07829e-06	0	5.54144	0.108884	0.145043	0	2.4478	0.0651068	0.0272829	1.153	-0.0113954	0.816099	-1.76658	0.744745	-4.73545	0.296986	-6.045	0.368148	missense	chr3:122284209:G:A	1	0	0	0	2982	9	308915	0.0711827	1.14763	5.43036	2	14887	7	282946	1	0	0
p.Ala73Asp	White British	2	0	5.51429e-06	2.12846e-06	0	0	0	0	0	0.060914	-0.151556	-0.0368501	0	8.41165	-0.000679351	0.25	0	2.4585	0.0794981	0.228038	1.0615	-0.0906763	0.407885	3.81901e-12	0	-7.00965	0.489932	2.20432e-13	0	missense	chr3:122257113:C:A	1	0	0	0	2982	2	308917	1	0	0	0	14889	2	282946	1	0	0
p.Arg227Ter	White British	1	0	2.75715e-06	1.06421e-06	0	0	0	0	0	0.0606334	6.81919e-05	-0.188838	0	7.96734	-0.000597254	0.25	0	2.373	-0.00226638	0.980614	0.892	-0.224276	0.147775	2.11028e-12	0	-4.89049	0.733405	-2.28884e-12	0	nonsense	chr3:122261714:C:T	1	0	0	0	2982	1	308924	1	0	0	0	14889	1	282953	1	0	0
p.Gln958Lys	White British	2	0	5.51429e-06	2.12841e-06	0	0	0	0	0	0.060624	0.0515108	-0.0254632	0	7.91281	-0.00712747	0.0417038	0	2.342	-0.0490325	0.457196	1.1175	-0.0774576	0.479588	2.11028e-12	0	-7.43085	0.464234	-2.28884e-12	0	missense	chr3:122284826:C:A	1	0	0	0	2982	2	308924	0.0974797	1.01109	19.0055	1	14888	1	282954	1	0	0
p.Glu671Val	White British	14	0	3.86e-05	1.59631e-05	0	0	0	0	0	0.0590185	-0.0855192	-0.0646521	0	5.19615	-0.0047451	0.213935	0	2.42108	0.0368748	0.154017	1.111	-0.0655235	0.127335	5.5689	0.235964	6.46315	0.1046	8.30418	0.216342	missense	chr3:122283966:A:T	1	0	0	0	2982	11	308915	1	0	0	0	14889	11	282944	1	0	0
p.Val504Met	Caribbean	2	0	0.000535619	2.97983e-05	0	0	0	0	0	0.0581921	0.150989	-0.0285202	0	7.848	-0.00264223	-0.0616348	0	2.2975	-0.08175	0.258359	1.0915	-0.0828891	0.472474	3.54977e-13	2.08273e-124	-16.5231	0.119883	-2.35519e-12	2.63451e-249	missense	chr3:122275944:G:A	1	0	0	0	37	2	3231	1	0	0	0	232	2	2875	1	0	0
p.Cys962Tyr	White British	1	0	2.75715e-06	1.0642e-06	0	0	0	0	0	0.0514436	-0.0495033	0.0254664	0	8.75402	-0.000669614	0.0761501	0	2.435	0.0590083	0.526961	1.215	0.0957676	0.536542	2.49694	0.79051	-7.86283	0.583971	-4.29258	0.712197	missense	chr3:122284839:G:A	1	0	0	0	2982	1	308925	1	0	0	0	14889	1	282954	1	0	0
p.Ser5Arg	White British	2	0	5.51429e-06	2.12841e-06	0	0	0	0	0	0.0501556	0.0434178	0.00118363	0	8.0037	-0.00170342	0.00725762	0	2.337	-0.0454387	0.49083	1.1755	0.019665	0.857555	2.11028e-12	0	13.6796	0.177858	-2.28884e-12	0	missense	chr3:122254204:C:G	1	0	0	0	2982	2	308924	1	0	0	0	14889	2	282953	1	0	0
p.Ala791Ser	White British	1	0	2.75715e-06	1.0642e-06	0	0	0	0	0	0.0496478	-0.0993251	-0.100817	0	9.77671	-0.000210519	0.25	0	2.46	0.0811976	0.383979	1.001	-0.171828	0.267446	2.11028e-12	0	5.45094	0.704215	-2.28884e-12	0	missense	chr3:122284325:G:T	1	0	0	0	2982	1	308925	1	0	0	0	14889	1	282954	1	0	0
p.Ala791Val	White British	1	0	2.75715e-06	1.0642e-06	0	0	0	0	0	0.0496478	-0.0993251	-0.100817	0	9.77671	-0.000210519	0.25	0	2.46	0.0811971	0.383982	1.001	-0.171827	0.267447	2.11028e-12	0	5.45094	0.704215	-2.28884e-12	0	missense	chr3:122284326:C:T	1	0	0	0	2982	1	308925	1	0	0	0	14889	1	282954	1	0	0
p.Gln754His	White British	1	0	2.75715e-06	1.0642e-06	0	0	0	0	0	0.0466927	-0.0351806	0.074573	0	9.4399	4.27801e-05	0.00725762	0	2.419	0.0511648	0.583291	1.26	0.153631	0.321428	2.11028e-12	0	-9.41844	0.511849	-2.28884e-12	0	missense	chr3:122284216:G:T	1	0	0	0	2982	1	308925	1	0	0	0	14889	1	282954	1	0	0
p.Ser1065Asn	White British	1	0	2.75715e-06	1.0642e-06	0	0	0	0	0	0.0418984	0	0	0	9.42724	0.000194599	0.0417038	0							2.11028e-12	0	-18.5941	0.195321	-2.28884e-12	0	missense	chr3:122285148:G:A	1	0	0	0	2982	1	308925	1	0	0	0	14889	1	282954	1	0	0
p.Ile967Asn	African	1	0	0.000343525	1.06421e-06	0	0	0	0	0	0.0417038	0	0	0	0	7.20392e-16	0.0417038	0	2.366	-0.0163108	0.870485	1.287	0.157837	0.343753	1.1559e-12	4.71269e-202	-6.98499e-13	2.46864e-307	-9.63151e-13	5.27668e-155	missense	chr3:122284854:T:A		0		0	0		2306		0		0	0		2078		0
p.Asn985Lys	White British	1	0	2.75715e-06	1.06421e-06	0	0	0	0	0	0.0414939	0	0	0	8.83868	-0.000209945	0.0417038	0							-11.9022	0.205373	-2.48722e-12	0	-2.28884e-12	0	missense	chr3:122284909:C:G	1	0	0	0	2982	1	308924	0.0499894	1.30112	inf	1	14888	0	282954	1	0	0
p.Lys462Asn	White British	1	0	2.75715e-06	1.06426e-06	0	0	0	0	0	0.0412984	0.0772456	-0.111372	0	9.68723	-0.000725443	0.0761501	0	2.307	-0.0709835	0.446612	0.995	-0.179216	0.247418	6.79697e-13	0	18.7671	0.191185	1.72486e-12	0	missense	chr3:122275820:G:C	1	0	0	0	2981	1	308909	1	0	0	0	14886	1	282941	1	0	0
p.Glu251Asp	White British	2	0	5.51429e-06	2.13689e-06	0	0	0	0	0	0.0400508	0	0	0	9.51012	-0.00165302	0.0417038	0	2.46	0.0699168	0.453473	1.291	0.0969473	0.531518	1.5926e-12	0	13.0751	0.362459	-1.84997e-12	0	missense	chr3:122261788:G:C	1	0	0	0	2969	1	307696	1	0	0	0	14825	1	281837	1	0	0
p.Lys931Gln	White British	1	0	2.75715e-06	1.06421e-06	0	0	0	0	0	0.0399518	0	0	0	9.34226	-0.00175207	0.0417038	0							2.11028e-12	0	-6.50097	0.650714	-2.28884e-12	0	missense	chr3:122284745:A:C	1	0	0	0	2982	1	308924	1	0	0	0	14889	1	282953	1	0	0
p.Pro951Thr	African	1	0	0.000343525	3.19261e-06	0	0	0	0	0	0.0399106	0.102257	-0.000135177	0	0	-0.000576436	-0.0616348	0	2.274	-0.0874121	0.379533	1.144	-0.0119076	0.942742	5.32697	0.630928	2.52557	0.863001	1.7745	0.884943	missense	chr3:122284805:C:A		0		0	0		2306		0		0	0		2078		0
p.Pro982Thr	White British	1	0	2.75715e-06	2.12841e-06	0	0	0	0	0	0.0393581	0.0431347	-0.0452088	0	8.88983	-0.000271651	0.0417038	0	2.317	-0.0551246	0.554498	0.992	-0.121991	0.431098	2.11028e-12	0	-6.34217	0.658703	-2.28884e-12	0	missense	chr3:122284898:C:A	1	0	0	0	2982	1	308925	1	0	0	0	14889	1	282954	1	0	0
p.Val256Ala	White British	2	0	5.51429e-06	2.12841e-06	0	0	0	0	0	0.0368026	-0.000507577	-1.30579e-06	0	8.85531	-0.00439235	0.0417038	0	2.3335	-0.0593389	0.368254	1.1625	-0.0452037	0.679914	2.11028e-12	0	-3.67913	0.797767	-2.28884e-12	0	missense	chr3:122261802:T:C	1	0	0	0	2982	1	308925	1	0	0	0	14889	1	282954	1	0	0
p.Gln1017Pro	White British	2	0	5.51429e-06	2.12842e-06	0	0	0	0	0	0.0331913	-0.000373967	-0.00638321	0	8.11229	-0.00175537	0.0417038	0	2.3915	0.00580741	0.929831	1.1385	-0.039262	0.720079	2.11028e-12	0	9.65269	0.341737	-2.28884e-12	0	missense	chr3:122285004:A:C	1	0	0	0	2982	2	308924	1	0	0	0	14889	2	282953	1	0	0
p.Glu362Lys	Indian	1	0	0.000194062	1.06421e-06	0	0	0	0	0	0.0327934	-0.0423672	-0.000149329	0	7.35627	-0.000840049	0.0761501	0	2.432	0.061217	0.533286	1.168	-0.00975276	0.952674	-7.19194e-13	0	-20.4042	0.191915	2.8227e-12	0	missense	chr3:122262119:G:A	1	0	0	0	46	1	4319	1	0	0	0	283	1	3861	1	0	0
p.Ala600Asp	White British	1	0	2.75715e-06	1.06421e-06	0	0	0	0	0	0.0268821	-0.11639	-0.0011261	0	0	-0.000644745	0.145043	0	2.466	0.0864118	0.35419	1.098	-0.0209895	0.892245	2.11028e-12	0	12.7072	0.376152	-2.28884e-12	0	missense	chr3:122283753:C:A		0		0	0		308923		0		0	0		282952		0
p.Phe505Leu	White British	2	0	5.51429e-06	2.12841e-06	0	0	0	0	0	0.0239731	0.0170728	-0.138065	0	8.68976	-7.76401e-05	0.145043	0	2.3515	-0.0291904	0.658048	1.006	-0.158812	0.147198	-3.86641e-12	0	-7.8228	0.441005	-2.01024e-12	0	missense	chr3:122275947:T:C	1	0	0	0	2982	2	308923	1	0	0	0	14889	2	282952	1	0	0
p.Pro923Ala	White British	9	0	2.48143e-05	1.27704e-05	0	0	0	0	0	0.016187	-0.0223842	-0.00046489	0	6.04091	-0.0026677	0.0417038	0	2.38756	0.00548196	0.860037	1.18	0.00662485	0.897939	5.45046	0.412108	-9.93263	0.0503955	-7.91279	0.336121	missense	chr3:122284721:C:G	1	0	0	0	2982	8	308918	0.336523	0.472985	2.71501	1	14888	7	282948	1	0	0
p.Ala628Val	Indian	2	0	0.000388123	2.12841e-06	0	0	0	0	0	0.014059	-0.139463	0.0773717	0	0	-3.50498e-08	0.0761501	0	2.3725	0.00337267	0.961247	1.34	0.155547	0.180203	1.18651	0.902567	-4.94807	0.751459	-0.937506	0.942685	missense	chr3:122283837:C:T		0		0	0		4320		0		0	0		3862		0
p.Arg955Gln	White British	3	0	8.27144e-06	3.19261e-06	0	0	0	0	0	0.0139551	0.0468443	-0.00344513	0	7.91765	-0.00225542	-0.0271886	0	2.33967	-0.0419312	0.436164	1.13433	-0.0272359	0.760783	3.87946	0.559374	15.2013	0.0666948	6.61807	0.421132	missense	chr3:122284818:G:A	1	0	0	0	2982	2	308924	1	0	0	0	14889	2	282953	1	0	0
p.Asp500Tyr	White British	2	0	5.51429e-06	2.12842e-06	0	0	0	0	0	0.0137482	0.051311	-0.180493	0	8.36055	-0.00211224	0.145043	0	2.3375	-0.0484841	0.462241	1.0005	-0.177373	0.105464	-6.09479	0.516647	-5.30568	0.601265	-13.4526	0.247553	missense	chr3:122275932:G:T	1	0	0	0	2982	2	308923	0.0974801	1.01108	19.0054	1	14888	1	282953	1	0	0
p.Arg890Cys	White British	1	0	2.75715e-06	2.12842e-06	0	0	0	0	0	0.00890957	-0.0905366	-0.0112265	0	9.47177	7.63303e-05	0.110596	0	2.445	0.0776597	0.405041	1.038	-0.0638713	0.68018	-5.90285	0.529941	6.43895	0.653829	1.34655	0.907858	missense	chr3:122284622:C:T	1	0	0	0	2982	1	308924	1	0	0	0	14889	1	282953	1	0	0
p.Ser1003Asn	White British	3	0	8.27144e-06	3.19261e-06	0	0	0	0	0	0.00887793	-0.0114049	-0.0212731	0	8.01536	-0.000147913	0.0417038	0	2.396	0.0257825	0.695845	1.04	-0.070815	0.51806	0.956535	0.918931	1.02165	0.919847	3.96581	0.733199	missense	chr3:122284962:G:A	1	0	0	0	2982	2	308924	1	0	0	0	14889	2	282953	1	0	0
p.Ala986Thr	White British	5	0	1.37857e-05	5.32141e-06	0	0	0	0	0	0.00850338	-0.0292102	-0.00244793	0	6.63692	-0.00154235	0.0417038	0	2.3976	0.0188159	0.651917	1.1176	-0.0252067	0.716035	3.5282	0.595483	3.8255	0.551342	9.83455	0.23191	missense	chr3:122284910:G:A	1	0	0	0	2982	5	308897	0.22618	0.645546	4.75124	1	14887	4	282927	1	0	0
p.Met987Val	White British	2	0	5.51429e-06	2.12841e-06	0	0	0	0	0	0.00836967	0.0156275	0.0205053	0	3.2874	-0.00057449	-0.0271886	0	2.344	-0.0284435	0.666258	1.186	0.0721947	0.509936	2.11028e-12	0	10.7204	0.291011	-2.28884e-12	0	missense	chr3:122284913:A:G	1	0	0	0	2982	1	308925	1	0	0	0	14889	1	282954	1	0	0
p.His16Asp	African	1	0	0.000343525	1.06421e-06	0	0	0	0	0	0.00729908	0	0	0	8.65152	4.14573e-05	0.00725762	0							6.24188	0.57354	-6.98499e-13	2.46864e-307	-9.63151e-13	5.27668e-155	missense	chr3:122254235:C:G	1	0	0	0	35	1	2305	1	0	0	0	132	1	2077	1	0	0
p.Gln309Pro	Caribbean	1	0	0.000267809	1.06421e-06	0	0	0	0	0	0.00630468	-0.146798	0.077704	0	9.78949	-0.000750992	0.0761501	0	2.479	0.100889	0.324003	1.3	0.161806	0.321351	2.20591	0.847631	9.40457	0.531425	5.49169	0.669963	missense	chr3:122261961:A:C	1	0	0	0	37	1	3232	1	0	0	0	232	1	2876	1	0	0
p.Ala390Thr	White British	6	0	1.65429e-05	6.38534e-06	0	0	0	0	0	-0.00014158	-0.0465654	0.0768018	0	8.35797	-0.00318945	-0.0271886	0	2.411	0.0313354	0.501623	1.297	0.131377	0.0899303	-4.25216	0.522277	2.13351	0.739695	-3.1638	0.700566	missense	chr3:122262203:G:A	1	0	0	0	2982	2	308917	0.097482	1.01108	19.005	1	14888	1	282947	1	0	0
p.Leu1050Phe	White British	3	0	8.27144e-06	4.25682e-06	0	0	0	0	0	-0.00236295	0.0219882	0.00496797	0	7.67968	-0.0021305	-0.0271886	0	2.35433	-0.0288643	0.591943	1.22333	0.0361722	0.68596	2.27882	0.80842	-8.39193	0.311391	-28.2447	0.0151976	missense	chr3:122285104:G:C	1	0	0	0	2982	3	308922	1	0	0	0	14889	2	282952	1	0	0
p.Thr993Met	White British	6	0	1.65429e-05	1.06421e-05	0	0	0	0	0	-0.00371402	0.0998916	-0.0743521	0	7.03632	-0.00206495	-0.0271886	0	2.332	-0.0502319	0.22848	1.0644	-0.0944222	0.172999	1.40626	0.832393	1.44343	0.805493	2.263	0.783237	missense	chr3:122284932:C:T	1	0	0	0	2982	4	308921	1	0	0	0	14889	3	282951	1	0	0
p.Leu157Val	White British	1	0	2.75715e-06	1.06422e-06	0	0	0	0	0	-0.00399691	-0.0413925	-0.176552	0	0	1.25666e-05	0.213935	0	2.425	0.0548944	0.556149	0.888	-0.217651	0.160109	2.11028e-12	0	7.07092	0.622392	-2.28884e-12	0	missense	chr3:122257364:C:G		0		0	0		308921		0		0	0		282951		0
p.Leu690Phe	White British	1	0	2.75715e-06	1.06421e-06	0	0	0	0	0	-0.00449391	-0.305279	0.0882569	0	9.40044	-0.00140676	0.213935	0	2.513	0.130233	0.162613	1.346	0.165243	0.286213	-2.63415e-12	0	14.293	0.319515	-1.54136e-12	0	missense	chr3:122284022:C:T	1	0	0	0	2982	1	308922	1	0	0	0	14889	1	282951	1	0	0
p.Ile1064Phe	White British	1	0	2.75715e-06	1.0642e-06	0	0	0	0	0	-0.00491603	-0.00476319	-0.0414093	0	8.7267	-0.000447429	0.0417038	0	2.397	0.0201124	0.829267	1.003	-0.116817	0.450891	2.11028e-12	0	2.97878	0.83565	-2.28884e-12	0	missense	chr3:122285144:A:T	1	0	0	0	2982	1	308925	1	0	0	0	14889	1	282954	1	0	0
p.Ile409Leu	White British	3	0	8.27144e-06	3.19262e-06	0	0	0	0	0	-0.00776035	-0.000650609	-0.0466891	0	8.50025	-0.00212453	0.0417038	0	2.355	-0.0284504	0.597266	1.059	-0.122242	0.171794	-8.01687	0.227677	-9.26076	0.361702	-7.67953	0.35057	missense	chr3:122262260:A:C	1	0	0	0	2982	2	308923	1	0	0	0	14889	1	282953	1	0	0
p.Ala746Val	Caribbean	1	0	0.000267809	5.32102e-06	0	0	0	0	0	-0.00982323	-0.218496	0.0984967	0	9.54438	-0.000420024	0.110596	0	2.493	0.122295	0.231782	1.344	0.173947	0.286285	3.54977e-13	2.08273e-124	10.7502	0.474285	-2.35519e-12	2.63451e-249	missense	chr3:122284191:C:T	1	0	0	0	37	1	3232	1	0	0	0	232	1	2876	1	0	0
p.Gln260Arg	Pakistani	1	0	0.000637349	0.000140475	0	0	0	0	0	-0.00993844	-0.0605829	0.00892384	0	7.90777	1.67619e-05	0.0417038	0	2.426	0.0668364	0.492026	1.203	0.0617593	0.712439	-8.93845e-13	6.32792e-148	19.0392	0.2111	6.56439e-13	2.52798e-95	missense	chr3:122261814:A:G	1	0	0	0	15	1	1367	1	0	0	0	89	1	1212	1	0	0
p.Glu999Ala	White British	11	0	3.03286e-05	1.27704e-05	0	0	0	0	0	-0.0110522	-0.109382	-0.00947909	0	5.54527	-0.00278699	0.110596	0	2.42456	0.0465683	0.134165	1.06856	-0.079377	0.124327	3.83072	0.564308	-1.98686	0.695512	-1.75757	0.879921	missense	chr3:122284950:A:C	1	0	0	0	2982	9	308917	1	0	0	0	14889	9	282946	1	0	0
p.Tyr4Cys	White British	4	0	1.10286e-05	6.38523e-06	0	0	0	0	0	-0.0143982	-0.000324468	-0.0181566	0	8.51572	-0.00317474	0.00725762	0	2.388	0.00467907	0.930757	1.10567	-0.0589031	0.510255	2.11028e-12	0	-4.4906	0.588027	-2.28884e-12	0	missense	chr3:122254200:A:G	1	0	0	0	2982	2	308923	1	0	0	0	14889	2	282952	1	0	0
p.Gly363Ser	Pakistani	1	0	0.000637349	1.0642e-06	0	0	0	0	0	-0.0154633	0.0182455	-0.00551475	0	7.07617	-0.00100537	-0.0271886	0	2.332	-0.0398847	0.682127	1.096	-0.0552508	0.741865	-8.93845e-13	6.32792e-148	13.3956	0.379469	6.56439e-13	2.52798e-95	missense	chr3:122262122:G:A	1	0	0	0	15	1	1367	1	0	0	0	89	1	1212	1	0	0
p.Arg383Gly	White British	2	0	5.51429e-06	4.25682e-06	0	0	0	0	0	-0.0176223	-0.0606258	0.00241615	0	9.08965	-0.00111645	0.0417038	0	2.436	0.0538534	0.414171	1.1835	0.0277497	0.800054	2.11028e-12	0	6.27825	0.53633	-2.28884e-12	0	missense	chr3:122262182:A:G	1	0	0	0	2982	1	308924	1	0	0	0	14889	1	282953	1	0	0
p.Arg285Trp	White British	2	0	5.51429e-06	5.32103e-06	0	0	0	0	0	-0.0188101	-0.0924492	0.000338841	0	8.45864	-0.00284973	0.0761501	0	2.456	0.065032	0.324095	1.22	0.0121621	0.911612	2.11028e-12	0	-7.41067	0.465446	-2.28884e-12	0	missense	chr3:122261888:C:T	1	0	0	0	2982	2	308923	1	0	0	0	14889	1	282953	1	0	0
p.Gln253Lys	African	3	0	0.00103057	1.80915e-05	0	0	0	0	0	-0.0246613	0.00102604	0.00253756	0	8.80168	-0.00103626	-0.0271886	0	2.382	-0.00607888	0.931101	1.177	0.0307101	0.793251	8.22257	0.292826	5.13882	0.61935	7.39638	0.392178	missense	chr3:122261792:C:A	1	0	0	0	35	1	2305	1	0	0	0	132	1	2077	1	0	0
p.Thr1021Lys	White British	1	0	2.75715e-06	3.19261e-06	0	0	0	0	0	-0.0271886	0	0	0	0	-1.86868e-14	-0.0271886	0	2.445	0.0788155	0.398087	1.207	0.0970669	0.531015	2.11028e-12	0	1.31326e-12	0	-2.28884e-12	0	missense	chr3:122285016:C:A		0		0	0		308926		0		0	0		282955		0
p.Asn592Asp	White British	3	0	8.27144e-06	3.19261e-06	0	0	0	0	0	-0.0275171	0.0394867	-0.208778	0	8.2332	-0.00326871	0.145043	0	2.34567	-0.0385317	0.474261	1.017	-0.167676	0.0608789	2.11028e-12	0	4.07302	0.623192	-2.28884e-12	0	missense	chr3:122283728:A:G	1	0	0	0	2982	3	308923	1	0	0	0	14889	2	282953	1	0	0
p.Pro951Leu	Indian	2	0	0.000388123	2.12841e-06	0	0	0	0	0	-0.027782	0	0	0	6.87741	-0.000593436	-0.0271886	0	2.534	0.166151	0.0920865	1.216	0.0487074	0.767807	-7.19194e-13	0	-7.45791e-13	0	2.8227e-12	0	missense	chr3:122284806:C:T	1	0	0	0	46	1	4319		0		0	0		3862	1	0	0
p.Asp382Glu	White British	4	0	1.10286e-05	4.25681e-06	0	0	0	0	0	-0.0280399	-0.0588572	-0.00842104	0	8.88052	-0.00246549	0.0417038	0	2.41175	0.0258272	0.579697	1.20875	0.0246091	0.750752	5.07557	0.445002	8.61901	0.298473	11.4356	0.164505	missense	chr3:122262181:C:G	1	0	0	0	2982	1	308925	1	0	0	0	14889	1	282954	1	0	0
p.Glu803Gly	White British	1	0	2.75715e-06	1.06421e-06	0	0	0	0	0	-0.0280561	-0.0571617	-0.220066	0	8.84764	-0.000828033	0.25	0	2.442	0.0636443	0.494996	0.888	-0.238408	0.123886	2.11028e-12	0	-22.8001	0.112299	-2.28884e-12	0	missense	chr3:122284362:A:G	1	0	0	0	2982	1	308925	0.0499893	1.30112	inf	1	14888	0	282955	1	0	0
p.Gln253Leu	Pakistani	1	0	0.000637349	1.0642e-06	0	0	0	0	0	-0.0293993	0.445314	-0.545773	0	5.83832	-0.00508967	0.0761501	0	2.212	-0.158387	0.103683	0.786	-0.367816	0.0281792	-8.93845e-13	6.32792e-148	8.40226	0.581423	6.56439e-13	2.52798e-95	missense	chr3:122261793:A:T	1	0	0	0	15	1	1367	1	0	0	0	89	1	1212	1	0	0
p.His41Arg	White British	2	0	5.51429e-06	2.12841e-06	0	0	0	0	0	-0.0298731	-0.279716	-0.000194722	0	9.36446	3.76917e-05	0.25	0	2.5005	0.134469	0.0414554	1.1415	0.0426854	0.696834	-0.502896	0.957323	-11.5651	0.420548	-7.69252	0.508465	missense	chr3:122254311:A:G	1	0	0	0	2982	1	308925	1	0	0	0	14889	1	282954	1	0	0
p.Asp398Glu	White British	1	0	2.75715e-06	1.06421e-06	0	0	0	0	0	-0.0299265	0	0	0	9.30513	-0.00273791	-0.0271886	0							-2.98716e-12	0	-2.41819e-12	0	2.87085e-13	0	missense	chr3:122262229:T:G	1	0	0	0	2982	1	308924	1	0	0	0	14889	1	282953	1	0	0
p.Val343Ile	White British	1	0	2.75715e-06	1.06421e-06	0	0	0	0	0	-0.0308474	0	0	0	9.09462	-0.00365881	-0.0271886	0							13.9585	0.137491	1.31326e-12	0	-2.28884e-12	0	missense	chr3:122262062:G:A	1	0	0	0	2982	1	308925	1	0	0	0	14889	1	282954	1	0	0
p.Gln260Arg	Indian	2	0	0.000388123	0.000140475	0	0	0	0	0	-0.0323049	0.00933794	-0.0706829	0	8.1299	-0.0126639	0.0417038	0	2.353	-0.0299651	0.760132	1.082	-0.152461	0.352926	2.66922	0.782764	-29.6048	0.00734117	-12.8789	0.322657	missense	chr3:122261814:A:G	1	0	0	0	46	2	4318	1	0	0	0	283	2	3860	1	0	0
p.Pro369Thr	White British	4	0	1.10286e-05	4.25681e-06	0	0	0	0	0	-0.033461	0.0140248	-0.0173058	0	7.90498	-0.00299142	-0.0271886	0	2.34725	-0.0399503	0.39163	1.1345	-0.0700894	0.365633	-12.7973	0.173285	-0.424623	0.959149	-4.21152	0.717352	missense	chr3:122262140:C:A	1	0	0	0	2982	3	308923	1	0	0	0	14889	3	282952	1	0	0
p.Ser1058Asn	White British	9	0	2.48143e-05	9.57783e-06	0	0	0	0	0	-0.0337728	-0.0305568	0.0297092	0	5.74973	-0.00573664	-0.0271886	0	2.41375	0.0274212	0.405655	1.235	0.0578577	0.290901	-8.3863	0.206938	-0.177414	0.970431	-16.3513	0.0468422	missense	chr3:122285127:G:A	1	0	0	0	2982	8	308918	0.336523	0.472985	2.71501	1	14888	7	282948	1	0	0
p.Gly1031Ser	African	17	0	0.00583992	3.72471e-05	0	0	0	0	0	-0.0339903	0.047295	-0.0523541	0	2.32456	-0.00174253	-0.0271886	0	2.36364	-0.0249028	0.350182	1.08621	-0.058071	0.191108	6.05311	0.345523	3.54395	0.335456	5.75598	0.417487	missense	chr3:122285045:G:A	1	0	0	0	35	14	2292	1	0	0	0	132	14	2064	1	0	0
p.Gln1028Arg	African	2	0	0.000687049	4.25681e-06	0	0	0	0	0	-0.0346406	0.0380506	-0.0454191	0	8.8738	-8.35348e-05	-0.0271886	0	2.3115	-0.0445029	0.527367	1.0575	-0.102304	0.3833	0.519841	0.96285	10.0062	0.334333	6.02979	0.62541	missense	chr3:122285037:A:G	1	0	0	0	35	1	2305	1	0	0	0	132	1	2077	1	0	0
p.Arg375Lys	Chinese	1	0	0.000719942	2.12841e-06	0	0	0	0	0	-0.0361361	0.000311857	1.53943e-05	0	6.71107	-0.0092748	-0.0271886	0	2.355	-0.0222611	0.815124	1.23	0.000967736	0.994973	6.67148	0.432118	7.55242	0.507734	9.94779	0.337604	missense	chr3:122262159:G:A	1	0	0	0	6	1	1077	1	0	0	0	24	1	1027		0
p.Asp371Asn	White British	1	0	2.75715e-06	1.0642e-06	0	0	0	0	0	-0.0395377	-0.0448152	-0.000230651	0	9.36831	-0.00174948	0.00725762	0	2.445	0.0569746	0.541281	1.182	-0.00850434	0.956229	2.51904	0.78866	9.27704	0.518205	5.82218	0.61675	missense	chr3:122262146:G:A	1	0	0	0	2982	1	308925	1	0	0	0	14889	1	282954	1	0	0
p.Arg898Leu	White British	3	0	8.27144e-06	3.19262e-06	0	0	0	0	0	-0.0404139	-0.211933	-0.0051459	0	8.34075	-0.00282331	0.179489	0	2.503	0.112127	0.229283	1.154	-0.043963	0.776616	2.11028e-12	0	6.73622	0.638962	-2.28884e-12	0	missense	chr3:122284647:G:T	1	0	0	0	2982	2	308923	1	0	0	0	14889	2	282952	1	0	0
p.His463Gln	White British	1	0	2.75715e-06	2.12855e-06	0	0	0	0	0	-0.0414332	0.000581512	-0.0840246	0	9.82306	0.000306066	0.0417038	0	2.356	-0.00645348	0.944836	0.944	-0.158564	0.306138	1.44507e-12	0	8.68639	0.545197	-9.70202e-13	0	missense	chr3:122275823:C:A	1	0	0	0	2982	1	308903	1	0	0	0	14886	1	282935	1	0	0
p.Leu394His	White British	10	0	2.75715e-05	1.27705e-05	0	0	0	0	0	-0.0433132	0.00144203	-0.15025	0	5.87215	-0.00510124	0.110596	0	2.39533	0.0116023	0.709005	1.07362	-0.0925016	0.0913053	7.58783	0.161991	-2.21041	0.644198	10.3003	0.125168	missense	chr3:122262216:T:A	1	0	0	0	2982	8	308918	0.336523	0.472985	2.71501	1	14888	7	282948	1	0	0
p.Ser490Pro	White British	2	0	5.51429e-06	2.12843e-06	0	0	0	0	0	-0.0446789	-0.281494	0.0573853	0	8.25543	-5.89493e-05	0.179489	0	2.474	0.102421	0.120423	1.229	0.113062	0.302102	2.11028e-12	0	-3.50771	0.729727	-2.28884e-12	0	missense	chr3:122275902:T:C	1	0	0	0	2982	2	308922	1	0	0	0	14889	2	282951	1	0	0
p.Thr1006Ala	White British	2	0	5.51429e-06	2.12841e-06	0	0	0	0	0	-0.046717	0.309584	-0.329008	0	8.87303	-0.000104536	-0.0271886	0	2.252	-0.129148	0.166144	0.902	-0.280001	0.0707459	2.11028e-12	0	2.39418	0.813578	-2.28884e-12	0	missense	chr3:122284970:A:G	1	0	0	0	2982	2	308924	1	0	0	0	14889	2	282953	1	0	0
p.Val894Phe	White British	1	0	2.75715e-06	4.25682e-06	0	0	0	0	0	-0.0480892	0.00346202	-0.127662	0	9.14555	-3.93666e-05	0.0761501	0	2.356	-0.0163719	0.860657	0.922	-0.190293	0.219394	2.11028e-12	0	15.3691	0.284439	-2.28884e-12	0	missense	chr3:122284634:G:T	1	0	0	0	2982	1	308924	0.0499894	1.30112	inf	1	14888	0	282954	1	0	0
p.Ile81Leu	White British	1	0	2.75715e-06	1.06421e-06	0	0	0	0	0	-0.0503291	-0.283856	-0.0160506	0	8.98145	-0.000422733	0.25	0	2.501	0.126204	0.17601	1.04	-0.0758497	0.624467	2.11028e-12	0	12.1726	0.396561	-2.28884e-12	0	missense	chr3:122257136:A:T	1	0	0	0	2982	1	308923	1	0	0	0	14889	1	282952	1	0	0
p.Asp1046Tyr	White British	2	0	5.51429e-06	2.12841e-06	0	0	0	0	0	-0.0510561	0.000618904	-0.017994	0	2.94056	-0.00649246	-0.0271886	0	2.3855	-0.0054018	0.934721	1.1335	-0.06604	0.54667	6.87299	0.464596	-16.7022	0.0999555	-3.13438	0.78762	missense	chr3:122285090:G:T	1	0	0	0	2982	1	308925	0.0499893	1.30112	inf	1	14888	0	282955	1	0	0
p.Ala306Thr	White British	1	0	2.75715e-06	1.0642e-06	0	0	0	0	0	-0.0516998	-0.173488	-0.0227725	0	0	-0.000481694	0.145043	0	2.489	0.112255	0.228759	1.003	-0.174123	0.261114	-12.5795	0.18074	3.91999	0.784847	-0.618325	0.957616	missense	chr3:122261951:G:A		0		0	0		308926		0		0	0		282955		0
p.Cys395Arg	White British	1	0	2.75715e-06	1.06421e-06	0	0	1	0	0	-0.0524308	-0.335215	0.0323976	0	9.7098	0.000386426	0.25	0	2.498	0.135227	0.14709	1.201	0.107384	0.48828	1.40122e-12	0	11.7612	0.412717	1.60315e-13	0	missense	chr3:122262218:T:C	1	0	0	0	2982	1	308924	1	0	0	0	14889	1	282953	1	0	0
p.Thr145Ser	White British	1	0	2.75715e-06	1.06421e-06	0	0	0	0	0	-0.0525449	-0.163952	0.00163991	0	8.87144	-0.000828776	0.110596	0	2.483	0.101266	0.277597	1.196	0.0293465	0.849784	-19.4734	0.0382731	-23.3356	0.104121	-23.5866	0.0426433	missense	chr3:122257329:C:G	1	0	0	0	2982	1	308923	0.0499896	1.30112	inf	1	14888	0	282953	1	0	0
p.Gly904Ala	White British	1	0	2.75715e-06	1.0642e-06	0	0	0	0	0	-0.0542723	-0.183808	0.0202373	0	9.44827	-0.00129738	0.110596	0	2.488	0.105677	0.257192	1.271	0.0871265	0.573906	2.11028e-12	0	3.0007	0.834457	-2.28884e-12	0	missense	chr3:122284665:G:C	1	0	0	0	2982	1	308925	1	0	0	0	14889	1	282954	1	0	0
p.Ser137Phe	White British	1	0	2.75715e-06	1.06422e-06	0	0	0	0	0	-0.0543912	-0.246649	-0.0204482	0	10.0825	-0.00122942	0.213935	0	2.506	0.119855	0.198779	1.138	-0.0828093	0.593043	-2.04438e-12	0	-37.2985	0.00938505	3.51406e-12	0	missense	chr3:122257305:C:T	1	0	0	0	2982	1	308921	1	0	0	0	14887	1	282953	1	0	0
p.Val504Met	White British	23	0	6.34143e-05	2.97983e-05	0	0	0	0	0	-0.0544774	-0.00425278	0.00268264	0	3.99858	0.00872757	-0.0616348	0	2.38195	-0.00220933	0.917765	1.18074	0.0086065	0.808696	7.91041	0.399931	-4.69127	0.125421	7.05291	0.544354	missense	chr3:122275944:G:A	1	0	0	0	2982	19	308900	0.0580868	1.23592	3.8016	3	14885	15	282934	1	0	0
p.Thr372Ala	Indian	5	0	0.000970309	5.32103e-06	0	0	0	0	0	-0.0548676	-0.00694214	0.0160298	0	5.71111	-0.00232039	-0.0616348	0	2.3842	0.0068589	0.876094	1.2096	0.0188168	0.798112	4.78805	0.621987	15.6864	0.0448699	18.0016	0.168143	missense	chr3:122262149:A:G	1	0	0	0	46	4	4316	1	0	0	0	283	4	3858	1	0	0
p.Thr1030Arg	White British	1	0	2.75715e-06	1.0642e-06	0	0	0	0	0	-0.0612236	-0.0309813	0.00111329	0	8.84778	-0.00416698	-0.0271886	0	2.437	0.0486261	0.602115	1.215	0.0229065	0.882472	2.11028e-12	0	-13.2102	0.357552	-2.28884e-12	0	missense	chr3:122285043:C:G	1	0	0	0	2982	1	308925	1	0	0	0	14889	1	282954	1	0	0
p.Val343Ala	White British	1	0	2.75715e-06	2.12841e-06	0	0	0	0	0	-0.0626309	0.00122817	-0.0357467	0	0	-0.000923736	-0.0271886	0	2.372	-0.00949695	0.918895	1.066	-0.10923	0.480831	-0.328675	0.9721	11.3563	0.428986	6.35103	0.585122	missense	chr3:122262063:T:C		0		0	0		308926		0		0	0		282955		0
p.Glu1043ArgfsTer13	White British	1	0	2.75715e-06	1.0642e-06	0	0	0	0	0	-0.0692009	-0.308499	-0.00986074	0	4.47095	-0.000841674	0.25	0	2.513	0.130805	0.160776	1.121	-0.0600263	0.698459	2.11028e-12	0	-29.7792	0.038079	-2.28884e-12	0	frameshift	chr3:122285080:AG:A	1	0	0	0	2982	1	308925	1	0	0	0	14889	1	282954	1	0	0
p.Ile201Val	White British	3	0	8.27144e-06	3.19262e-06	0	0	0	0	0	-0.0710398	-0.107448	-0.000276104	0	8.16852	-0.00502	0.0417038	0	2.447	0.059264	0.368859	1.2775	0.0903896	0.409372	0.137149	0.988357	-3.2881	0.746047	9.69392	0.404718	missense	chr3:122261636:A:G	1	0	0	0	2982	2	308923	1	0	0	0	14888	2	282953	1	0	0
p.Pro927Ser	White British	1	0	2.75715e-06	1.06421e-06	0	0	0	0	0	-0.0727532	-0.11252	1.83945e-06	0	9.38659	-0.00193931	0.0417038	0	2.469	0.0856895	0.358228	1.184	0.00236706	0.987811	2.11028e-12	0	11.2637	0.432762	-2.28884e-12	0	missense	chr3:122284733:C:T	1	0	0	0	2982	1	308924	1	0	0	0	14889	1	282953	1	0	0
p.Arg185Ter	Indian	1	0	0.000194062	2.12842e-06	0	0	0	0	0	-0.075838	-0.0497435	-0.265418	0	8.26719	-0.0106762	0.25	0	2.437	0.0584356	0.551478	0.97	-0.267118	0.103504	-7.19194e-13	0	-1.8156	0.907436	2.8227e-12	0	nonsense	chr3:122261588:C:T	1	0	0	0	46	1	4319	1	0	0	0	283	1	3861	1	0	0
p.Pro498Gln	White British	1	0	2.75715e-06	1.06422e-06	0	0	0	0	0	-0.0787443	-0.00177367	-0.153042	0	0	-7.89598e-05	0.0761501	0	2.392	0.0140373	0.880367	0.957	-0.20205	0.192237	-8.56771e-13	0	-5.43229	0.705184	7.23916e-13	0	missense	chr3:122275927:C:A		0		0	0		308921		0		0	0		282951		0
p.Thr1021Met	White British	1	0	2.75715e-06	1.0642e-06	0	0	0	0	0	-0.0794284	-3.58916e-05	-0.0517958	0	0	-0.000408043	-0.0271886	0	2.377	0.00221353	0.981065	0.986	-0.128892	0.405488	2.11028e-12	0	-7.8748	0.583381	-2.28884e-12	0	missense	chr3:122285016:C:T		0		0	0		308926		0		0	0		282955		0
p.Val1055Leu	White British	1	0	2.75715e-06	1.0642e-06	0	0	0	0	0	-0.0824791	0.040967	-0.0958696	0	9.72699	-0.00038786	-0.0271886	0	2.33	-0.0533556	0.567275	1.013	-0.16795	0.278394	2.11028e-12	0	-11.2916	0.431624	-2.28884e-12	0	missense	chr3:122285117:G:C	1	0	0	0	2982	1	308925	1	0	0	0	14889	1	282954	1	0	0
p.Arg898Trp	White British	1	0	2.75715e-06	1.0642e-06	0	0	0	0	0	-0.0855091	-0.168516	-0.0601594	0	9.40832	-0.00187642	0.145043	0	2.49	0.10151	0.276428	1.05	-0.137805	0.373795	3.41882	0.716011	4.25981	0.76671	3.14384	0.786979	missense	chr3:122284646:C:T	1	0	0	0	2982	1	308925	1	0	0	0	14889	1	282954	1	0	0
p.Glu1029Gly	White British	1	0	2.75715e-06	1.0642e-06	0	0	0	0	0	-0.0877786	-0.155196	0.0256692	0	4.67938	4.43361e-05	0.0417038	0	2.466	0.0980243	0.29326	1.202	0.0965497	0.533205	2.11028e-12	0	6.56663	0.647428	-2.28884e-12	0	missense	chr3:122285040:A:G	1	0	0	0	2982	1	308925	1	0	0	0	14889	1	282954	1	0	0
p.Phe270Tyr	White British	1	0	2.75715e-06	1.0642e-06	0	0	0	0	0	-0.0973054	-0.246367	-0.026597	0	9.0024	-0.00383029	0.179489	0	2.511	0.118895	0.202389	1.101	-0.0958378	0.536226	2.11028e-12	0	-5.13158	0.720795	-2.28884e-12	0	missense	chr3:122261844:T:A	1	0	0	0	2982	1	308925	1	0	0	0	14889	1	282954	1	0	0
p.Phe270Leu	White British	1	0	2.75715e-06	1.0642e-06	0	0	0	0	0	-0.0973054	-0.246367	-0.026597	0	9.0024	-0.00383029	0.179489	0	2.511	0.118896	0.202384	1.101	-0.0958388	0.536222	2.11028e-12	0	-5.13158	0.720795	-2.28884e-12	0	missense	chr3:122261845:C:A	1	0	0	0	2982	1	308925	1	0	0	0	14889	1	282954	1	0	0
p.Thr478Ile	White British	1	0	2.75715e-06	1.06422e-06	0	0	0	0	0	-0.0988283	-0.185619	0.0115245	0	9.76509	-0.000883662	0.0761501	0	2.488	0.105959	0.255924	1.25	0.0679618	0.660937	1.26213	0.893167	5.17555	0.718506	2.41259	0.835719	missense	chr3:122275867:C:T	1	0	0	0	2982	1	308920	1	0	0	0	14889	1	282949	1	0	0
p.Leu1016Gln	Caribbean	1	0	0.000267809	1.0642e-06	0	0	0	0	0	-0.101341	-0.212551	0.0353587	0	7.36079	-0.000298566	0.0761501	0	2.503	0.116307	0.255786	1.231	0.105572	0.517848	3.54977e-13	2.08273e-124	9.62217	0.522173	-2.35519e-12	2.63451e-249	missense	chr3:122285001:T:A	1	0	0	0	37	1	3232	1	0	0	0	232	1	2876	1	0	0
p.Gln958Leu	White British	3	0	8.27144e-06	4.25681e-06	0	0	0	0	1	-0.101672	-0.064546	-0.0100442	0	8.03012	0.000106951	-0.0271886	0	2.28467	-0.0864463	0.108415	1.07733	-0.051656	0.563649	2.11028e-12	0	3.51169	0.671849	-2.28884e-12	0	missense	chr3:122284827:A:T	1	0	0	0	2982	3	308923	1	0	0	0	14889	3	282952	1	0	0
p.Ser388Leu	White British	2	0	5.51429e-06	2.12841e-06	0	0	0	0	0	-0.10278	-0.209405	0.0315279	0	9.47142	-0.00105313	0.0761501	0	2.4755	0.0915089	0.165274	1.2625	0.0886635	0.418371	-1.72406e-12	0	0.407712	0.967968	8.98518e-13	0	missense	chr3:122262198:C:T	1	0	0	0	2982	1	308924	1	0	0	0	14889	1	282953	1	0	0
p.Val621Met	Indian	2	0	0.000388123	8.51363e-06	0	0	0	0	0	-0.111219	-0.244715	0.0245358	0	6.86837	-0.00163671	0.110596	0	2.4665	0.0992691	0.152698	1.2635	0.0799855	0.49084	-1.06027	0.912768	16.9176	0.12565	10.8705	0.403724	missense	chr3:122283815:G:A	1	0	0	0	46	2	4318	1	0	0	0	283	2	3860	1	0	0
p.Ile503Val	White British	3	0	8.27144e-06	4.25688e-06	0	0	0	0	0	-0.113522	-0.0183468	-0.0680078	0	9.33185	2.12093e-05	-0.0271886	0	2.37967	0.00843522	0.875524	1.11967	-0.011423	0.898394	-5.13502	0.439687	-10.8655	0.284535	-9.20779	0.263023	missense	chr3:122275941:A:G	1	0	0	0	2982	1	308922	1	0	0	0	14889	1	282951	1	0	0
p.Arg873His	Chinese	1	0	0.000719942	1.0642e-06	0	0	0	0	0	-0.118369	-0.283067	-0.0147522	0	6.7135	-3.85218e-05	0.179489	0	2.481	0.121775	0.200704	1.133	-0.0810845	0.597511	-3.22016	0.703722	-7.01915	0.537791	-8.20101	0.427507	missense	chr3:122284572:G:A	1	0	0	0	6	1	1077	1	0	0	0	24	1	1027		0
p.Thr609Met	White British	2	0	5.51429e-06	3.19266e-06	0	0	0	0	0	-0.123958	-0.279264	0.0135697	0	8.8727	-0.00330668	0.145043	0	2.447	0.0713571	0.279256	1.144	-0.00139786	0.98982	-20.6931	0.0276669	-25.0815	0.013496	-27.1021	0.0198239	missense	chr3:122283780:C:T	1	0	0	0	2982	2	308920	1	0	0	0	14889	2	282949	1	0	0
p.His338Arg	White British	2	0	5.51429e-06	2.12842e-06	0	0	0	0	0	-0.125856	-0.0218832	-0.214322	0	8.28701	-0.000246778	0.110596	0	2.404	0.0340192	0.605977	0.918	-0.191848	0.0799438	2.11028e-12	0	-1.28589	0.899217	-2.28884e-12	0	missense	chr3:122262048:A:G	1	0	0	0	2982	2	308923	1	0	0	0	14888	2	282953	1	0	0
p.Glu250Lys	Caribbean	4	0	0.00107124	0.00376409	0	0	1	0	1	-0.128001	0.00196118	0.000766894	0	3.82784	-0.000202095	-0.130527	0	2.389	-0.0117454	0.909667	1.14	0.0231061	0.888712	-2.76026	0.810442	5.99784	0.427137	2.20681	0.86436	missense	chr3:122261783:G:A	1	0	0	0	37	4	3229	1	0	0	0	232	4	2873	1	0	0
p.Arg701Cys	White British	2	0	5.51429e-06	3.19262e-06	0	0	0	0	0	-0.128765	-0.247067	0.00771265	0	9.51612	-6.72113e-06	0.110596	0	2.4675	0.0973939	0.139735	1.1585	0.0468971	0.668623	2.11028e-12	0	0.666472	0.947661	-2.28884e-12	0	missense	chr3:122284055:C:T	1	0	0	0	2982	1	308924	1	0	0	0	14889	1	282953	1	0	0
p.Ser296Arg	White British	1	0	2.75715e-06	1.0642e-06	0	0	0	0	0	-0.135257	-0.388548	0.00389693	0	9.0629	-0.000605931	0.25	0	2.518	0.14368	0.123442	1.159	0.0406618	0.792996	0.0824623	0.993	6.27919	0.661885	4.25164	0.7148	missense	chr3:122261923:C:G	1	0	0	0	2982	1	308925	1	0	0	0	14889	1	282954	1	0	0
p.His413Leu	White British	1	0	2.75715e-06	1.06421e-06	0	0	0	0	0	-0.136044	-0.318419	0.00295225	0	8.99409	-6.60859e-05	0.179489	0	2.503	0.132219	0.156301	1.144	0.0356677	0.817941	2.11028e-12	0	-4.92964	0.731352	-2.28884e-12	0	missense	chr3:122262273:A:T	1	0	0	0	2982	1	308924	1	0	0	0	14889	1	282953	1	0	0
p.Leu849Gln	White British	1	0	2.75715e-06	1.0642e-06	0	0	0	0	0	-0.136947	-0.368693	-0.0165115	0	0	-0.0017418	0.25	0	2.535	0.14109	0.13035	1.152	-0.0750123	0.628304	2.11028e-12	0	-5.69253	0.691768	-2.28884e-12	0	missense	chr3:122284500:T:A		0		0	0		308926		0		0	0		282955		0
p.Phe846Ser	White British	3	0	8.27144e-06	3.19261e-06	0	0	0	0	0	-0.137919	-0.41367	0.100983	0	7.96647	-0.00472083	0.179489	0	2.5075	0.120191	0.0683899	1.333	0.143011	0.191799	2.11028e-12	0	14.6973	0.0762393	-2.28884e-12	0	missense	chr3:122284491:T:C	1	0	0	0	2982	2	308924	1	0	0	0	14889	2	282953	1	0	0
p.Ala515Thr	White British	3	0	8.27144e-06	3.19262e-06	0	0	0	0	0	-0.141249	-0.195634	-0.0557344	0	7.77496	-0.000476825	0.110596	0	2.45433	0.0787146	0.1438	1.039	-0.0969313	0.278569	2.11028e-12	0	-0.332223	0.968033	-2.28884e-12	0	missense	chr3:122275977:G:A	1	0	0	0	2982	3	308921	0.142597	0.845889	9.50265	1	14888	2	282951	1	0	0
p.Gln926His	White British	1	0	2.75715e-06	1.0642e-06	0	0	0	0	0	-0.146632	-0.201841	-0.0537485	0	9.41965	-0.00163897	0.110596	0	2.493	0.109585	0.240011	1.052	-0.130683	0.398993	2.11028e-12	0	14.7921	0.302907	-2.28884e-12	0	missense	chr3:122284732:G:C	1	0	0	0	2982	1	308925	1	0	0	0	14889	1	282954	1	0	0
p.Ala843Pro	White British	1	0	2.75715e-06	1.06421e-06	0	0	0	0	0	-0.149623	-0.241638	-0.658252	0	9.81681	0.000267348	0.25	1	2.487	0.118184	0.2051	0.743	-0.367872	0.0175859	2.11028e-12	0	-12.0911	0.399731	-2.28884e-12	0	missense	chr3:122284481:G:C	1	0	0	0	2982	1	308925	1	0	0	0	14889	1	282954	1	0	0
p.Trp718Gly	White British	1	0	2.75715e-06	1.06421e-06	0	0	0	0	0	-0.158591	-0.420125	0.0140118	0	9.29834	-0.000859095	0.248381	0	2.533	0.147762	0.11315	1.255	0.0726911	0.638988	5.10338e-13	0	-24.2895	0.0907277	2.55912e-12	0	missense	chr3:122284106:T:G	1	0	0	0	2981	1	308923	1	0	0	0	14888	1	282952	1	0	0
p.Leu108Ser	White British	1	0	2.75715e-06	1.0642e-06	0	0	0	0	0	-0.164515	-0.34269	-0.0716066	0	0	-0.000218531	0.25	0	2.512	0.136559	0.143145	0.978	-0.148147	0.339004	2.11028e-12	0	0.940976	0.947747	-2.28884e-12	0	missense	chr3:122257218:T:C		0		0	0		308926		0		0	0		282955		0
p.Ser978Arg	White British	1	0	2.75715e-06	1.0642e-06	0	0	0	0	0	-0.176441	-0.221495	-0.0632883	0	9.26272	-0.00225439	0.110596	0	2.507	0.11402	0.221516	1.063	-0.14005	0.366061	7.29672	0.43749	12.4875	0.38446	10.8057	0.352982	missense	chr3:122284888:C:A	1	0	0	0	2982	1	308925	1	0	0	0	14889	1	282954	1	0	0
p.Leu650Phe	White British	1	0	2.75715e-06	1.06422e-06	0	0	0	0	0	-0.177383	-0.435501	0.00844624	0	2.49814	-0.000328321	0.25	0	2.522	0.150127	0.107477	1.175	0.0584553	0.705976	-1.38073e-13	0	-1.11611	0.938041	1.2421e-12	0	missense	chr3:122283902:C:T	1	0	0	0	2982	1	308921	1	0	0	0	14889	1	282950	1	0	0
p.Asp398Val	White British	1	0	2.75715e-06	1.06421e-06	0	0	0	0	0	-0.177771	-0.251378	0.000367458	0	9.16493	-0.00290984	0.0761501	0	2.505	0.120317	0.197043	1.195	0.0135781	0.930169	2.11028e-12	0	17.2505	0.229581	-2.28884e-12	0	missense	chr3:122262228:A:T	1	0	0	0	2982	1	308923	1	0	0	0	14889	1	282952	1	0	0
p.Tyr4Cys	Indian	1	0	0.000194062	6.38523e-06	0	0	0	0	0	-0.181034	-0.28597	0.102537	0	8.52175	-0.00485815	0.00725762	0	2.516	0.129194	0.188126	1.443	0.184388	0.261341	1.05976	0.912943	18.0571	0.247718	10.0398	0.441371	missense	chr3:122254200:A:G	1	0	0	0	46	1	4319	1	0	0	0	283	1	3861	1	0	0
p.Thr712Ala	African	1	0	0.000343525	2.12842e-06	0	0	0	0	0	-0.182346	-0.256691	-0.00114444	0	9.11462	-0.000660616	0.0761501	0	2.527	0.12969	0.192057	1.108	-0.0174352	0.916205	8.67748	0.43283	18.583	0.203978	16.1575	0.186372	missense	chr3:122284088:A:G	1	0	0	0	35	1	2305	1	0	0	0	132	1	2077	1	0	0
p.Asp398Asn	Chinese	4	0	0.00287977	0.000104293	0	0	0	0	0	-0.188938	-0.259871	0.133697	0	4.93723	-0.00112954	-0.0616348	0	2.4385	0.0842863	0.076729	1.30325	0.136023	0.076621	7.61336e-13	0.002778	-13.5145	0.0175859	-2.1307e-13	0.384654	missense	chr3:122262227:G:A	1	0	0	0	6	3	1075	1	0	0	0	24	3	1025		0
p.Arg752Pro	White British	3	0	8.27144e-06	3.19262e-06	0	0	0	0	0	-0.189505	-0.369598	3.70992e-06	0	8.82194	0.000601446	0.179489	0	2.46667	0.101664	0.0590335	1.10633	0.00294583	0.973731	2.11028e-12	0	-6.81225	0.411219	-2.28884e-12	0	missense	chr3:122284209:G:C	1	0	0	0	2982	2	308922	1	0	0	0	14889	2	282951	1	0	0
p.Ile738Val	White British	1	0	2.75715e-06	1.0642e-06	0	0	0	0	0	-0.201078	-0.345081	0.000163504	0	8.96631	-0.00120307	0.145043	0	2.509	0.136861	0.142272	1.133	0.00984902	0.949318	2.11028e-12	0	2.33901	0.870597	-2.28884e-12	0	missense	chr3:122284166:A:G	1	0	0	0	2982	1	308925	1	0	0	0	14889	1	282954	1	0	0
p.Arg701Ser	Caribbean	1	0	0.000267809	1.06421e-06	0	0	0	0	0	-0.20467	-0.359662	-0.0239896	0	9.34436	-0.000507758	0.179489	0	2.515	0.146759	0.150982	1.055	-0.0905476	0.578604	3.54977e-13	2.08273e-124	3.97934	0.790972	-2.35519e-12	2.63451e-249	missense	chr3:122284055:C:A	1	0	0	0	37	1	3232	1	0	0	0	232	1	2876	1	0	0
p.Val1027Ile	White British	1	0	2.75715e-06	2.12841e-06	0	0	0	0	0	-0.216041	0.0182552	-0.206652	0	8.79102	-0.000454753	-0.0271886	0	2.338	-0.0372825	0.689349	0.882	-0.232861	0.132872	2.11028e-12	0	-14.701	0.305894	-2.28884e-12	0	missense	chr3:122285033:G:A	1	0	0	0	2982	1	308925	1	0	0	0	14889	1	282954	1	0	0
p.Arg66His	Caribbean	1	0	0.000267809	2.12845e-06	0	0	1	0	0	-0.239466	-0.522668	0.0349629	0	6.93411	-0.00176097	0.25	0	2.579	0.172255	0.0920845	1.303	0.107486	0.509969	3.54977e-13	2.08273e-124	20.7631	0.166914	-2.35519e-12	2.63451e-249	missense	chr3:122257092:G:A	1	0	0	0	37	1	3232	1	0	0	0	232	1	2876	1	0	0
p.Val256Ile	White British	2	0	5.51429e-06	2.12841e-06	0	0	0	0	0	-0.253489	-0.000168337	-0.361617	0	9.41864	-0.00230061	0.110596	0	2.4505	0.0655321	0.320387	0.961	-0.215625	0.0490608	2.11028e-12	0	2.75775	0.84769	-2.28884e-12	0	missense	chr3:122261801:G:A	1	0	0	0	2982	1	308925	1	0	0	0	14889	1	282954	1	0	0
p.Arg1041Trp	White British	2	0	5.51429e-06	2.12842e-06	0	0	0	0	0	-0.256224	-0.100103	-0.196844	0	8.91466	-0.000982122	0.0417038	0	2.446	0.0669078	0.310332	0.968	-0.184986	0.0913312	-2.01414	0.830296	-0.0498311	0.996084	-3.00959	0.795872	missense	chr3:122285075:C:T	1	0	0	0	2982	1	308922	1	0	0	0	14889	1	282951	1	0	0
p.Ser247Phe	Pakistani	1	0	0.000637349	2.44767e-05	0	0	0	0	1	-0.258906	-0.146026	-0.177127	0	7.34966	-0.0119032	0.0761501	0	2.455	0.0943668	0.332402	0.97	-0.235892	0.159436	-8.93845e-13	6.32792e-148	0.313181	0.983607	6.56439e-13	2.52798e-95	missense	chr3:122261775:C:T	1	0	0	0	15	1	1367	1	0	0	0	89	1	1212	1	0	0
p.Pro1042Ser	White British	1	0	2.75715e-06	1.0642e-06	0	0	0	0	0	-0.293898	-0.267073	0.000599578	0	8.97199	-0.000235931	-0.0271886	0	2.496	0.123071	0.186983	1.133	0.0170452	0.912403	5.32078	0.571269	-6.47176	0.65218	-1.84777	0.873803	missense	chr3:122285078:C:T	1	0	0	0	2982	1	308925	1	0	0	0	14889	1	282954	1	0	0
p.Thr100Pro	White British	1	0	2.75715e-06	1.06421e-06	0	0	0	0	0	-0.301052	-0.53748	-0.0116611	0	9.16659	-0.00191135	0.25	0	2.553	0.163515	0.0795748	1.132	-0.0645848	0.676812	2.11028e-12	0	15.975	0.265888	-2.28884e-12	0	missense	chr3:122257193:A:C	1	0	0	0	2982	1	308922	1	0	0	0	14889	1	282951	1	0	0
p.Ser271Pro	White British	1	0	2.75715e-06	1.0642e-06	0	0	0	0	0	-0.315636	-0.566286	0.00177406	0	9.9032	0.000495251	0.248381	0	2.531	0.166855	0.0736199	1.124	0.0286433	0.85334	2.11028e-12	0	-21.8768	0.127606	-2.28884e-12	0	missense	chr3:122261846:T:C	1	0	0	0	2982	1	308925	1	0	0	0	14889	1	282954	1	0	0
p.Ser956Phe	White British	1	0	2.75715e-06	1.0642e-06	0	0	0	0	0	-0.332211	-0.344262	-0.0300565	0	9.89476	0.00040376	0.0417038	0	2.5	0.136931	0.142062	0.999	-0.100125	0.518149	2.11028e-12	0	-3.88579	0.786675	-2.28884e-12	0	missense	chr3:122284821:C:T	1	0	0	0	2982	1	308925	1	0	0	0	14889	1	282954	1	0	0
p.Ile695Val	White British	1	0	2.75715e-06	1.06421e-06	0	0	0	0	0	-0.334138	-0.497675	0.0219081	0	9.3288	-0.00341307	0.145043	0	2.549	0.158849	0.0885409	1.29	0.0900422	0.56116	7.76822e-13	0	8.45573	0.555925	-1.92441e-12	0	missense	chr3:122284037:A:G	1	0	0	0	2982	1	308924		0		0	0		282954	1	0	0
p.Pro55Leu	White British	1	0	2.75715e-06	2.12841e-06	0	0	1	0	0	-0.357245	-0.308723	-0.298407	0	9.52243	-0.000115217	0.25	0	2.499	0.130448	0.161923	0.841	-0.269733	0.081715	6.5097	0.488525	1.3966	0.922515	4.08776	0.725324	missense	chr3:122254353:C:T	1	0	0	0	2982	1	308924	1	0	0	0	14889	1	282953	1	0	0
p.Thr17Ile	White British	3	0	8.27144e-06	3.19262e-06	0	0	0	0	0	-0.368795	-0.0284694	-0.346685	0	7.88426	-0.00089873	0.00725762	0	2.412	0.0385078	0.559298	0.883	-0.232424	0.0338918	1.33255	0.887243	-12.0886	0.144768	-8.52788	0.463547	missense	chr3:122254239:C:T	1	0	0	0	2982	3	308922	1	0	0	0	14888	3	282952	1	0	0
p.Trp590Cys	White British	1	0	2.75715e-06	1.06421e-06	0	0	0	0	0	-0.369089	-0.397903	-0.220013	0	9.90853	-0.00117221	0.25	0	2.537	0.14567	0.118332	0.991	-0.235852	0.127975	8.28939	0.377792	8.99458	0.531037	9.73443	0.402792	missense	chr3:122283724:G:C	1	0	0	0	2982	1	308924	1	0	0	0	14889	1	282953	1	0	0
p.Asn893Asp	White British	2	0	5.51429e-06	2.12841e-06	0	0	0	0	0	-0.374	-0.48149	-0.00136683	0	8.63168	-0.00173942	0.110596	0	2.542	0.157122	0.0920589	1.174	-0.0223207	0.885457	2.11028e-12	0	-4.97504	0.624126	-2.28884e-12	0	missense	chr3:122284631:A:G	1	0	0	0	2982	2	308924	1	0	0	0	14889	2	282953	1	0	0
p.Ser403Arg	White British	1	0	2.75715e-06	1.06422e-06	0	0	0	0	0	-0.384495	-0.502647	0.00845525	0	9.84802	-0.00089949	0.110596	0	2.541	0.15956	0.0871238	1.238	0.0584817	0.705852	9.08136e-13	0	-5.92428	0.679897	1.99604e-12	0	missense	chr3:122262242:A:C	1	0	0	0	2982	1	308922	1	0	0	0	14889	1	282951	1	0	0
p.Ser875ThrfsTer64	White British	1	0	2.75715e-06	1.06421e-06	0	0	0	0	0	-0.409833	-0.631816	-0.0264638	0	0	-0.00155401	0.25	0	2.561	0.174587	0.061219	1.096	-0.095146	0.53917	2.11028e-12	0	2.99171	0.834945	-2.28884e-12	0	frameshift	chr3:122284577:AG:A		0		0	0		308925		0		0	0		282954		0
p.Thr92Met	White British	1	0	2.75715e-06	1.06426e-06	0	0	0	0	0	-0.420016	-0.599185	-0.0289545	0	8.81666	-0.00581188	0.213935	0	2.561	0.171151	0.0664971	1.1	-0.0992759	0.521707	11.7105	0.212708	18.075	0.208079	16.9237	0.145748	missense	chr3:122257170:C:T	1	0	0	0	2982	1	308910	1	0	0	0	14889	1	282941	1	0	0
p.Trp208Ter	White British	1	0	2.75715e-06	1.0642e-06	0	0	0	0	0	-0.437781	-0.653677	-0.02967	0	8.80398	-0.00443433	0.25	0	2.571	0.176512	0.0584236	1.101	-0.100066	0.518403	11.3701	0.226359	21.8552	0.127981	19.3142	0.0969023	nonsense	chr3:122261658:G:A	1	0	0	0	2982	1	308925	1	0	0	0	14889	1	282954	1	0	0
p.Gly442Arg	White British	1	0	2.75715e-06	1.0642e-06	0	0	0	0	0	-0.496521	-0.421085	-0.217587	0	9.3157	-0.002891	0.145043	0	2.543	0.149344	0.109328	0.988	-0.235246	0.128955	2.11028e-12	0	16.7009	0.244774	-2.28884e-12	0	missense	chr3:122262359:G:C	1	0	0	0	2982	1	308925	1	0	0	0	14889	1	282954	1	0	0
p.Asn592Ser	Indian	1	0	0.000194062	0.000326711	0	0	0	0	0	-0.497673	0.000801063	0.0820827	0	8.03183	-0.00222888	-0.578328	0	2.365	-0.00753444	0.938831	1.345	0.166606	0.310215	1.08662	0.91078	-5.91052	0.705239	-4.99327	0.701924	missense	chr3:122283729:A:G	1	0	0	0	46	1	4319	0.068275	1.16574	inf	1	282	0	3862	1	0	0
p.Asn592Ser	White British	28	0	7.72001e-05	0.000326711	0	0	0	0	0	-0.498111	0.0839798	-0.000626514	0	3.75249	-0.00313624	-0.578328	0	2.35088	-0.0288562	0.114676	1.14323	-0.00889996	0.769621	-2.08723	0.529915	-0.615708	0.823683	1.72573	0.674835	missense	chr3:122283729:A:G	1	0	0	0	2982	21	308904	0.282943	0.548301	2.00059	2	14887	19	282936	1	0	0
p.Ala457Val	White British	1	0	2.75715e-06	2.12847e-06	0	0	0	0	0	-0.510131	-0.706077	0.0508931	0	9.60721	1.00023e-05	0.145043	0	2.551	0.182006	0.0510049	1.242	0.130696	0.398949	-2.16785e-12	0	-20.8242	0.146971	2.06101e-12	0	missense	chr3:122262405:C:T	1	0	0	0	2982	1	308914	1	0	0	0	14889	1	282943	1	0	0
p.Asn639His	Indian	1	0	0.000194062	1.0642e-06	0	0	0	0	0	-0.558268	-0.158145	-0.502506	0	8.73507	-0.0082128	0.110596	0	2.481	0.102544	0.29633	0.899	-0.344958	0.0356261	-7.19194e-13	0	-23.0511	0.140129	2.8227e-12	0	missense	chr3:122283869:A:C	1	0	0	0	46	1	4319		0		0	0		3862	1	0	0
p.Asp99Glu	White British	1	0	2.75715e-06	1.06422e-06	0	0	0	0	0	-0.56795	-0.601486	-0.215953	0	8.63731	-0.000510767	0.25	0	2.548	0.17076	0.0671255	0.886	-0.237092	0.12598	2.11028e-12	0	7.18512	0.616788	-2.28884e-12	0	missense	chr3:122257192:C:A	1	0	0	0	2982	1	308918	1	0	0	0	14889	1	282947	1	0	0
p.His989Asn	White British	1	0	2.75715e-06	1.0642e-06	0	0	0	0	0	-0.615729	-0.590309	0.00158764	0	9.8482	0.000181312	-0.0271886	0	2.539	0.170635	0.0673242	1.16	0.0291928	0.850558	0.122307	0.989617	-18.3551	0.201124	-12.0598	0.299937	missense	chr3:122284919:C:A	1	0	0	0	2982	1	308925	1	0	0	0	14889	1	282954	1	0	0
p.Thr445Ala	Caribbean	17	0	0.00455276	0.000295849	0	0	0	0	0	-0.62794	0.00524364	0.0172149	0	3.75229	-0.00317802	-0.647221	0	2.35779	-0.0296769	0.278795	1.201	0.047404	0.278102	-2.55011	0.700571	1.19854	0.801219	-19.757	0.030099	missense	chr3:122262368:A:G	1	0	0	0	37	9	3224	1	0	0	0	232	7	2870	1	0	0
p.Asn592Ser	Caribbean	3	0	0.000803428	0.000326711	0	0	0	0	0	-0.64476	-0.0921086	0.0292044	0	8.23105	-0.00352773	-0.578328	0	2.43	0.0598934	0.311245	1.24667	0.0821489	0.383898	-1.40385	0.863753	-17.6581	0.0421395	-15.347	0.094561	missense	chr3:122283729:A:G	1	0	0	0	37	3	3230	0.207638	0.682693	6.22294	1	231	2	2875	1	0	0
p.Thr445Ala	White British	4	0	1.10286e-05	0.000295849	0	0	0	0	0	-0.657016	-0.00652222	0.000100086	0	7.37178	-0.00337346	-0.647221	0	2.39867	0.0179331	0.739112	1.167	0.00632378	0.943645	-5.64619	0.54799	-8.83419	0.218504	-12.5819	0.279501	missense	chr3:122262368:A:G	1	0	0	0	2982	4	308921	1	0	0	0	14889	4	282950	1	0	0
p.Tyr744Ser	White British	2	0	5.51429e-06	2.12841e-06	0	0	0	0	0	-0.707854	-0.459939	-0.391434	0	7.96864	-0.00152349	0.145043	0	2.506	0.124977	0.0580866	0.911	-0.243387	0.0263195	0.357095	0.957144	-4.55906	0.653399	-3.0218	0.713369	missense	chr3:122284185:A:C	1	0	0	0	2982	2	308924	1	0	0	0	14889	2	282953	1	0	0
p.Arg69Cys	White British	1	0	2.75715e-06	1.06422e-06	0	0	1	0	0	-0.790255	-0.664749	-0.374873	0	8.6336	-0.000632706	0.25	0	2.555	0.177846	0.0565422	0.826	-0.295667	0.0563643	1.84455e-12	0	2.15285	0.880814	2.30113e-12	0	missense	chr3:122257100:C:T	1	0	0	0	2982	1	308920	1	0	0	0	14888	1	282950	1	0	0
p.Gly363Asp	African	3	0	0.00103057	4.25681e-06	0	0	0	0	0	-0.85838	0.0190936	-0.945946	0	4.65326	-0.00767734	0.0761501	0	2.303	-0.0407698	0.684244	0.693	-0.444178	0.00780604	6.69003	0.559001	8.39206	0.325075	10.6617	0.40097	missense	chr3:122262123:G:A	1	0	0	0	35	2	2304	1	0	0	0	132	2	2076	1	0	0
[truncated: 492 more columns]

## Sheet: Table S8 AOU variants
Variant	Ancestry	# hets	# homs	MAF in AOU	in_conservative_gof	in_liberal_gof	in_all_fhh1	is_synonymous	in_vitro_tested	total_score_new_meds	calcium_score_new	phosphate_score_new	pheno_score_new	med_score_new	varsome_score_new	occurs_in_known_GOF_score	Mean Ca	Ca beta	Ca p value	Mean phosphate	Phosphate beta	Phosphate p value	Medications beta	Medications p value	Medications used by carriers	Abnormal involuntary movements carriers	Abnormal involuntary movements controls	no Abnormal involuntary movements carriers	no Abnormal involuntary movements controls	Abnormal involuntary movements odds_ratio	Abnormal involuntary movements p_value	Calculus of kidney carriers	Calculus of kidney controls	no Calculus of kidney carriers	no Calculus of kidney controls	Calculus of kidney odds_ratio	Calculus of kidney p_value	Chronic renal failure [CKD] carriers	Chronic renal failure [CKD] controls	no Chronic renal failure [CKD] carriers	no Chronic renal failure [CKD] controls	Chronic renal failure [CKD] odds_ratio	Chronic renal failure [CKD] p_value	Disorders of calcium/phosphorus metabolism carriers	Disorders of calcium/phosphorus metabolism controls	no Disorders of calcium/phosphorus metabolism carriers	no Disorders of calcium/phosphorus metabolism controls	Disorders of calcium/phosphorus metabolism odds_ratio	Disorders of calcium/phosphorus metabolism p_value
p.Val894Leu	eur	4	0	1.55914e-05	0	0	0	0	0	61.1592	0.000806304	60.9647	0	0.000114349	0.193657	0	2.30061	-0.00666235	0.911459	2.5832	1.47106	4.15151e-14	0.0104453	0.975108	['cholecalciferol']	0	4402	4	123871	0	1	0	7979	4	120294	0	1	1	6221	3	122052	6.53978	0.180354	0	968	4	127305	0	1
p.Thr151Met	amr	1	0	1.2191e-05	1	1	0	0	1	18.196	16.5659	0.622099	0	0.258035	0.25	1	1.66176	-0.648848	3.20749e-09	1.41538	0.293082	0.206353	0.545649	0.336593	['calcium carbonate']	0	612	1	40402	0	1	0	1921	1	39093	0	1	0	1720	1	39294	0	1	0	119	1	40895	0	1
p.Ala835Thr	eur	1	0	3.89781e-06	1	1	0	0	0	14.9269	2.98305	0.737151	9.45674	1	0.25	1	1.97165	-0.337461	0.00114599	1.36855	0.283835	0.145008	4.49471	1.89137e-11	['calcitriol', 'calcium carbonate', 'calcium citrate', 'cholecalciferol', 'teriparatide']	1	4401	0	123875	inf	0.0343164	0	7979	1	120297	0	1	0	6222	1	122054	0	1	1	967	0	127309	inf	0.00754617
p.Cys482Ser	afr	1	0	9.77632e-06	0	0	0	0	0	12.8239	2.41559	9.34461	0	0.92442	0.139316	0	1.98898	-0.319447	0.0030501	1.91924	0.797265	0.000164188	0.907787	0.0958689	['calcitriol']	0	695	1	50448	0	1	0	1419	1	49724	0	1	1	3101	0	48042	inf	0.0606523	0	163	1	50980	0	1
p.Thr138Ala	eur	1	0	3.89812e-06	0	0	0	0	0	10.9745	5.77402	0.511046	3.43943	1	0.25	0	1.89214	-0.430027	3.41199e-05	1.32897	0.24386	0.210529	3.39737	3.87992e-07	['calcitriol', 'calcium carbonate', 'calcium citrate', 'cholecalciferol']	0	4402	1	123874	0	1	0	7979	1	120297	0	1	1	6221	0	122055	inf	0.0485044	0	968	1	127308	0	1
p.Ile283Thr	eur	32	0	0.000124758	0	0	0	0	0	6.98448	-0.131919	-0.00731205	6.84037	0.0333337	0.25	0	2.35176	0.0387267	0.0735763	1.0483	-0.018802	0.748902	0.0923233	0.435458	['calcitriol', 'calcium carbonate', 'calcium citrate', 'cholecalciferol']	3	4399	29	123846	2.9124	0.0959647	6	7973	26	120272	3.48113	0.0129153	3	6219	29	122026	2.02981	0.201392	3	965	29	127280	13.6445	0.00180484
p.Gly316Ser	amr	1	0	1.21907e-05	0	0	0	0	0	6.89948	5.66383	0.985643	0	0	0.25	0	1.82644	-0.442245	5.48665e-05	1.48265	0.354507	0.126542			[]	0	612	1	40402	0	1	0	1921	1	39093	0	1	0	1720	1	39294	0	1	0	119	1	40895	0	1
p.Val104Ile	amr	1	0	1.21907e-05	1	1	0	0	1	6.71847	0.562836	0.133297	4.27234	1	0.25	1	2.14288	-0.183102	0.0949215	1.257	0.150284	0.517129	3.64143	1.41675e-10	['calcitriol', 'calcium carbonate', 'calcium citrate', 'cholecalciferol']	0	612	1	40402	0	1	0	1921	1	39093	0	1	0	1720	1	39294	0	1	0	119	1	40895	0	1
p.Gln1040Glu	afr	2	0	1.9553e-05	0	0	0	0	0	6.23031	-1.49433e-05	0.287995	5.9117	0	0.0306347	0	2.31065	0.00104311	0.989086	1.30236	0.200464	0.343644			[]	1	694	1	50448	72.6916	0.0269938	0	1419	2	49723	0	1	0	3102	2	48040	0	1	1	162	1	50980	314.691	0.00636406
p.Trp608Arg	eur	2	0	7.79599e-06	0	0	0	0	0	6.12617	1.30892	0.0619485	3.5053	1	0.25	0	2.1073	-0.199472	0.0065607	1.15325	0.0964692	0.620365	1.65041	0.000489763	['calcium carbonate', 'calcium citrate', 'cholecalciferol']	1	4401	1	123874	28.1468	0.0674554	0	7979	2	120296	0	1	1	6221	1	122054	19.6197	0.0946565	0	968	2	127307	0	1
p.Arg220Trp	amr	1	0	1.21907e-05	0	0	1	0	0	6.04965	-0.0174974	0.36819	4.44895	1	0.25	0	2.37662	0.0400019	0.715285	1.34542	0.234804	0.311651	2.68262	2.31087e-06	['calcitriol', 'calcium carbonate', 'cholecalciferol']	0	612	1	40402	0	1	0	1921	1	39093	0	1	0	1720	1	39294	0	1	0	119	1	40895	0	1
p.Leu977Arg	afr	1	0	9.77727e-06	0	0	0	0	0	5.9832	1.37998	2.39694	1.95829	0	0.247997	0	2.09132	-0.258193	0.0166681	1.55223	0.477833	0.0240017			[]	0	695	1	50448	0	1	0	1419	1	49724	0	1	1	3101	0	48042	inf	0.0606523	0	163	1	50980	0	1
p.Gln253His	afr	1	0	9.77632e-06	0	0	0	0	0	5.90894	-0.153389	-0.192485	5.1155	1	0.139316	0	2.42876	0.105445	0.328133	0.928338	-0.168125	0.426888	1.63427	0.00271799	['calcium carbonate', 'cholecalciferol']	0	695	1	50448	0	1	0	1419	1	49724	0	1	0	3102	1	48041	0	1	1	162	0	50981	inf	0.00318708
p.Val504Met	eur	6	0	2.33869e-05	0	0	0	0	0	5.74168	0.014308	4.20049	1.55058	0	-0.023706	0	2.28175	-0.0293934	0.688743	1.61988	0.562442	0.00387685			[]	1	4401	5	123870	5.62918	0.189025	0	7979	6	120292	0	1	1	6221	5	122050	3.92381	0.257942	0	968	6	127303	0	1
p.Cys851Ser	eur	9	0	3.50814e-05	0	0	0	0	0	5.42792	0.331866	0.0547199	4.89178	0.0102402	0.139316	0	2.22487	-0.0884961	0.0565475	1.13081	0.0675967	0.547786	0.0760324	0.73336	['calcium carbonate', 'calcium citrate', 'cholecalciferol']	1	4401	8	123867	3.51815	0.269686	0	7979	9	120289	0	1	2	6220	7	122048	5.60625	0.0674814	1	967	8	127301	16.4557	0.0659032
p.Met811Val	eas	1	0	9.04977e-05	1	1	0	0	0	5.26871	1.08878	0.340811	2.08912	1	0.25	1	2.07399	-0.22856	0.0260138	1.35349	0.219632	0.31546	1.58396	0.00108989	['calcium carbonate', 'cholecalciferol']	0	51	1	5473	0	1	0	125	1	5399	0	1	0	120	1	5404	0	1	0	7	1	5517	0	1
p.Phe975Val	eur	1	0	3.89812e-06	0	0	0	0	0	4.29025	0.731928	0.0916251	3.32738	0	0.139316	0	2.10998	-0.196831	0.0579283	1.16971	0.115338	0.553969			[]	1	4401	0	123875	inf	0.0343164	0	7979	1	120297	0	1	0	6222	1	122054	0	1	0	968	1	127308	0	1
p.Lys341Arg	afr	1	0	9.77861e-06	0	0	0	0	0	4.24268	0.117131	-0.0950813	3.40652	0.674796	0.139316	0	2.23289	-0.0938246	0.384305	0.9687	-0.122712	0.56209	0.79868	0.142926	['cholecalciferol']	1	694	0	50449	inf	0.0135891	0	1419	1	49724	0	1	1	3101	0	48042	inf	0.0606523	0	163	1	50980	0	1
p.Gln934Ter	afr	1	0	9.77651e-06	1	0	0	0	0	4.19717	3.44717	0	0	0	0.25	1	1.97116	-0.364731	0.000717313						[]	0	695	1	50448	0	1	0	1419	1	49724	0	1	0	3102	1	48041	0	1	0	163	1	50980	0	1
p.Arg886Gln	eur	2	0	7.79563e-06	0	0	0	0	0	4.00045	-0.0529056	0.00014429	3.3013	0.501911	0.25	0	2.37537	0.0645652	0.533818	1.10954	0.0050906	0.979146	0.650677	0.16929	['calcium citrate', 'cholecalciferol']	1	4401	1	123874	28.1468	0.0674554	1	7978	1	120297	15.0786	0.120534	0	6222	2	122053	0	1	0	968	2	127307	0	1
p.Glu250Lys	eur	706	2	0.00276747	0	0	1	0	1	3.77151	0.0281525	0.000142735	4.01615	0.131161	-0.404091	0	2.29847	-0.00849974	0.0790849	1.07461	0.00135541	0.92469	0.0652686	0.00978219	['calcitriol', 'calcium carbonate', 'calcium citrate', 'cholecalciferol']	43	4359	665	123210	1.8277	0.000380325	48	7931	660	119638	1.09708	0.532022	35	6187	673	121382	1.0203	0.860815	3	965	705	126604	0.55828	0.507079
p.Val104Ile	eur	1	0	3.89797e-06	1	1	0	0	1	3.75457	1.14169	0	1.86288	0	0.25	1	2.07096	-0.234334	0.0239413						[]	0	4402	1	123874	0	1	0	7979	1	120297	0	1	0	6222	1	122054	0	1	0	968	1	127308	0	1
p.Ser387Asn	eur	1	0	3.89788e-06	0	0	0	0	0	3.7543	0.770622	-0.0185186	1.86288	1	0.139316	0	2.11167	-0.200858	0.0529186	1.04741	-0.0548793	0.778109	1.72751	0.00986949	['calcitriol', 'calcium carbonate']	0	4402	1	123874	0	1	0	7979	1	120297	0	1	1	6221	0	122055	inf	0.0485044	0	968	1	127308	0	1
p.Tyr4Cys	eur	1	0	3.89806e-06	0	0	0	0	0	3.72687	0.0593297	0.107843	2.91363	0.561089	0.0849754	0	2.23358	-0.0679784	0.512439	1.19473	0.124092	0.524059	0.834464	0.212621	['calcium carbonate']	0	4402	1	123874	0	1	1	7978	0	120298	inf	0.0622013	0	6222	1	122054	0	1	0	968	1	127308	0	1
p.Glu942Lys	eur	10	0	3.898e-05	0	1	0	0	0	3.72209	0.0277879	3.61269	0.217403	-0.0143351	-0.621453	1	2.28059	-0.0310377	0.503673	1.51946	0.42804	0.00188237	-0.086516	0.682822	['cholecalciferol']	0	4402	10	123865	0	1	1	7978	9	120289	1.67529	0.473879	1	6221	9	122046	2.17982	0.391781	0	968	10	127299	0	1
p.Val504Leu	eur	1	0	3.89781e-06	0	0	0	0	0	3.64281	0.000853785	-0.0159655	2.62729	1	0.0306347	0	2.32431	-0.00906531	0.930395	1.03328	-0.0511484	0.792885	1.34875	0.0439604	['calcium citrate', 'cholecalciferol']	0	4402	1	123874	0	1	0	7979	1	120297	0	1	0	6222	1	122054	0	1	0	968	1	127308	0	1
p.His359Leu	eur	3	0	1.16941e-05	0	0	0	0	1	3.61504	-0.00653565	0.00208784	3.34676	0.0790709	0.193657	0	2.34728	0.0203334	0.781749	1.10667	0.0190936	0.921917	0.261599	0.498585	['calcium carbonate', 'cholecalciferol']	0	4402	3	123872	0	1	0	7979	3	120295	0	1	0	6222	3	122052	0	1	0	968	3	127306	0	1
p.Ser171Thr	eur	2	0	7.79563e-06	0	0	0	0	0	3.51596	0.0032219	2.20206	0.76948	0.29119	0.25	0	2.29552	-0.0144938	0.843424	1.51763	0.439338	0.0240741	0.517878	0.273984	['calcium carbonate', 'cholecalciferol']	0	4402	2	123873	0	1	0	7979	2	120296	0	1	0	6222	2	122053	0	1	0	968	2	127307	0	1
p.Ser1065Asn	eur	1	0	3.89788e-06	0	0	0	0	0	3.44071	0.259128	0.00122074	3.04104	0	0.139316	0	2.1703	-0.128884	0.214347	1.06944	0.0146682	0.939998			[]	1	4401	0	123875	inf	0.0343164	0	7979	1	120297	0	1	0	6222	1	122054	0	1	0	968	1	127308	0	1
p.Asn471Ile	eur	5	0	1.94904e-05	0	0	0	0	0	3.438	0.0298009	0.0837909	2.07641	1	0.247997	0	2.27612	-0.0340592	0.511576	1.18112	0.0915301	0.506294	0.797772	0.00771134	['calcitriol', 'calcium carbonate', 'calcium citrate', 'cholecalciferol']	0	4402	5	123870	0	1	0	7979	5	120293	0	1	1	6221	4	122051	4.9048	0.220112	0	968	5	127304	0	1
p.Ser490Phe	eur	3	0	1.16935e-05	0	0	0	0	0	3.41805	-0.023245	-0.0422256	3.15235	0.0811738	0.25	0	2.34972	0.0367796	0.616227	1.02252	-0.0808302	0.678137	0.264671	0.493519	['calcium carbonate', 'cholecalciferol']	0	4402	3	123872	0	1	0	7979	3	120295	0	1	0	6222	3	122052	0	1	0	968	3	127306	0	1
p.Ala364Glu	eur	14	0	5.45707e-05	0	1	0	0	1	3.38519	-0.016896	0.464404	2.29214	0.00622363	0.139316	1	2.32928	0.0205101	0.532032	1.28353	0.191385	0.164615	0.0534928	0.764989	['calcium carbonate', 'cholecalciferol']	0	4402	14	123861	0	1	2	7977	12	120286	2.51318	0.215173	0	6222	14	122041	0	1	1	967	13	127296	10.1262	0.100622
p.Thr289Met	amr	2	0	2.43813e-05	0	0	0	0	0	3.33379	0.551147	0.0362405	2.4964	0	0.25	0	2.09841	-0.181515	0.0976885	1.19473	0.0825815	0.721601			[]	0	612	2	40401	0	1	1	1920	1	39093	20.3609	0.0914805	0	1720	2	39293	0	1	0	119	2	40894	0	1
p.Gln926Arg	eur	58	0	0.000226121	0	0	0	0	0	3.19649	0.074002	0.103105	2.18522	0.586168	0.247997	0	2.282	-0.0266159	0.118854	1.12675	0.0547524	0.24657	0.249791	0.00450165	['calcitriol', 'calcium carbonate', 'calcium citrate', 'cholecalciferol']	5	4397	53	123822	2.65666	0.0486132	5	7974	53	120245	1.42261	0.409335	4	6218	54	122001	1.45338	0.365792	0	968	58	127251	0	1
p.Gln926Arg	amr	5	0	6.09667e-05	0	0	0	0	0	3.17574	0.434103	0.746835	1.74897	-0.00216756	0.247997	0	2.17184	-0.1187	0.0607187	1.41269	0.31626	0.172777	-0.0386783	0.87894	['calcium carbonate']	0	612	5	40398	0	1	0	1921	5	39089	0	1	0	1720	5	39290	0	1	0	119	5	40891	0	1
p.Ser272Gly	eur	1	0	3.89815e-06	0	0	0	0	0	3.13888	-0.152558	0.000398331	3.04104	0	0.25	0	2.41315	0.102925	0.321281	1.09786	0.00842949	0.965476			[]	1	4401	0	123875	inf	0.0343164	1	7978	0	120298	inf	0.0622013	0	6222	1	122054	0	1	0	968	1	127308	0	1
p.Gly778Ser	eur	3	0	1.16934e-05	0	0	0	0	0	3.10123	0.0251214	0	2.65333	0.172785	0.25	0	2.27325	-0.0381088	0.603522				0.368804	0.340015	['calcium citrate', 'cholecalciferol']	1	4401	2	123873	14.0733	0.0994574	0	7979	3	120295	0	1	0	6222	3	122052	0	1	0	968	3	127306	0	1
p.Phe3Leu	eur	1	0	3.89833e-06	0	0	0	0	0	3.06458	0.233617	-0.0589601	2.91363	0	-0.023706	0	2.17526	-0.123382	0.234464	0.948519	-0.0943063	0.628237			[]	0	4402	1	123874	0	1	1	7978	0	120298	inf	0.0622013	1	6221	0	122055	inf	0.0485044	0	968	1	127308	0	1
p.Cys482Tyr	eur	5	0	1.94891e-05	0	0	0	0	0	3.03476	0.467618	0.00934851	2.17638	0.242103	0.139316	0	2.19425	-0.108394	0.0367091	1.09094	0.0330508	0.810339	0.367631	0.219509	['calcium carbonate', 'cholecalciferol']	0	4402	5	123870	0	1	0	7979	5	120293	0	1	0	6222	5	122050	0	1	0	968	5	127304	0	1
p.Arg891Leu	eur	2	0	7.79575e-06	0	0	0	0	0	3.00441	0.0382394	0.263884	2.45229	0	0.25	0	2.26274	-0.0461081	0.529774	1.26738	0.184103	0.344486			[]	1	4401	1	123874	28.1468	0.0674554	0	7979	2	120296	0	1	0	6222	2	122053	0	1	0	968	2	127307	0	1
p.Glu405Gln	amr	1	0	1.21913e-05	0	0	0	0	0	2.9866	-0.0123523	1.75096	0	1	0.247997	0	2.35599	0.0339566	0.756799	1.56917	0.446614	0.054208	1.78232	0.00169661	['calcium carbonate', 'cholecalciferol']	0	612	1	40402	0	1	0	1921	1	39093	0	1	0	1720	1	39294	0	1	0	119	1	40895	0	1
p.Gln940Ter	afr	1	0	9.77651e-06	0	0	0	0	0	2.95401	1.17756	1.52644	0	0	0.25	0	2.0674	-0.242774	0.0243405	1.53378	0.400073	0.0586144			[]	0	695	1	50448	0	1	0	1419	1	49724	0	1	0	3102	1	48041	0	1	0	163	1	50980	0	1
p.Lys341Asn	afr	1	0	9.77651e-06	0	0	0	0	0	2.87804	2.73872	0	0	0	0.139316	0	1.97947	-0.334893	0.00190256						[]	0	695	1	50448	0	1	0	1419	1	49724	0	1	0	3102	1	48041	0	1	0	163	1	50980	0	1
p.Arg891His	eur	2	0	7.79575e-06	0	0	0	0	0	2.81382	0.349621	-0.0107673	1.28131	1	0.193657	0	2.19272	-0.118901	0.105139	1.0553	-0.0353552	0.797373	1.06489	0.0244809	['calcitriol', 'calcium carbonate', 'cholecalciferol']	0	4402	2	123873	0	1	0	7979	2	120296	0	1	0	6222	2	122053	0	1	0	968	2	127307	0	1
p.Met307Thr	eur	1	0	3.89839e-06	0	0	0	0	0	2.79634	-0.0319906	1.22452	1.4645	0	0.139316	0	2.35208	0.0513685	0.620604	1.38847	0.348648	0.0734371			[]	1	4401	0	123875	inf	0.0343164	1	7978	0	120298	inf	0.0622013	1	6221	0	122055	inf	0.0485044	0	968	1	127308	0	1
p.Leu294Met	eur	1	0	3.89785e-06	0	0	0	0	0	2.79064	0.509516	-0.0196227	1.05075	1	0.25	0	2.13227	-0.17021	0.100954	0.990227	-0.0564066	0.772093	1.63057	0.0148679	['calcium carbonate', 'cholecalciferol']	0	4402	1	123874	0	1	0	7979	1	120297	0	1	0	6222	1	122054	0	1	0	968	1	127308	0	1
p.Arg544Gln	sas	4	0	0.000641231	0	0	0	0	1	2.77235	-0.00193833	9.15806e-05	2.58612	0.320457	-0.132387	0	2.33101	0.0109517	0.87321	1.09325	0.00436738	0.98453	0.365285	0.132654	['calcium carbonate', 'cholecalciferol']	1	41	3	3074	24.9919	0.0528101	0	74	4	3041	0	1	0	73	4	3042	0	1	0	8	4	3107	0	1
p.Val504Met	amr	3	0	3.65729e-05	0	0	0	0	0	2.76344	1.78205	-0.000431849	0.762338	0.24319	-0.023706	0	2.08622	-0.231878	0.00277467	1.09884	-0.00804425	0.960872	0.38822	0.236362	['calcium carbonate', 'cholecalciferol']	0	612	3	40400	0	1	1	1920	2	39092	10.1802	0.134034	1	1719	2	39293	11.429	0.120608	0	119	3	40893	0	1
p.Asn189Ser	afr	2	0	1.95565e-05	0	0	0	0	0	2.70961	-0.80226	-0.232539	2.31838	0.678036	0.247997	1	2.54504	0.208923	0.0527834	0.903142	-0.182747	0.38826	0.651496	0.0910465	['calcium carbonate', 'cholecalciferol']	0	695	2	50447	0	1	0	1419	2	49723	0	1	0	3102	2	48040	0	1	0	163	2	50979	0	1
p.Ser387Gly	amr	2	0	2.43819e-05	0	0	0	0	0	2.7013	1.06615	-0.0271736	1.57134	0.0603504	0.0306347	0	2.08531	-0.190784	0.0138317	1.03915	-0.0721238	0.755689	0.236546	0.555735	['cholecalciferol']	0	612	2	40401	0	1	0	1921	2	39092	0	1	0	1720	2	39293	0	1	0	119	2	40894	0	1
p.Cys60Phe	eur	1	0	3.89781e-06	0	0	0	0	0	2.67292	0.00980538	-0.0174251	2.43054	0	0.25	0	2.27889	-0.0295705	0.775683	1.03328	-0.0533163	0.784275			[]	0	4402	1	123874	0	1	0	7979	1	120297	0	1	0	6222	1	122054	0	1	0	968	1	127308	0	1
p.Arg873Cys	eur	1	0	3.89785e-06	0	0	0	0	0	2.65796	-0.668756	-0.0455601	2.12227	1	0.25	0	2.48865	0.189858	0.0673216	0.975158	-0.0837309	0.667271	1.79368	0.00738062	['calcium carbonate', 'cholecalciferol']	0	4402	1	123874	0	1	0	7979	1	120297	0	1	0	6222	1	122054	0	1	1	967	0	127309	inf	0.00754617
p.Gly1019Arg	afr	7	0	6.84342e-05	0	0	0	0	0	2.61366	-0.00249846	2.15881	0.426716	0	0.0306347	0	2.31913	0.0109315	0.839388	1.5734	0.458594	0.0301971			[]	0	695	7	50442	0	1	0	1419	7	49718	0	1	1	3101	6	48036	2.58175	0.354683	0	163	7	50974	0	1
p.Ala86Ser	eur	1	0	3.89788e-06	0	0	0	0	0	2.5515	0.00238855	-0.000359991	1.4645	1	0.0849754	0	2.3227	-0.0149938	0.88512	1.05839	-0.00801716	0.967166	2.50499	0.000182831	['calcium carbonate', 'calcium citrate', 'cholecalciferol']	1	4401	0	123875	inf	0.0343164	0	7979	1	120297	0	1	0	6222	1	122054	0	1	0	968	1	127308	0	1
p.Ala86Asp	eur	1	0	3.89791e-06	0	0	0	0	0	2.5515	0.00238855	-0.000359991	1.4645	1	0.0849754	0	2.3227	-0.0149938	0.88512	1.05839	-0.00801716	0.967166	2.50499	0.000182831	['calcium carbonate', 'calcium citrate', 'cholecalciferol']	1	4401	0	123875	inf	0.0343164	0	7979	1	120297	0	1	0	6222	1	122054	0	1	0	968	1	127308	0	1
p.Asp433Tyr	eur	1	0	3.89788e-06	0	0	0	0	0	2.51124	0.0101769	-0.213437	1.4645	1	0.25	0	2.2738	-0.0300967	0.771802	0.883521	-0.167905	0.388631	1.74015	0.00934352	['calcium carbonate', 'cholecalciferol']	1	4401	0	123875	inf	0.0343164	0	7979	1	120297	0	1	0	6222	1	122054	0	1	0	968	1	127308	0	1
p.Ser1061Asn	sas	1	0	0.000160359	0	0	0	0	0	2.49593	-0.00706945	0	1.36368	1	0.139316	0	2.32404	0.0244738	0.801496				1.70827	0.000438634	['calcium carbonate', 'cholecalciferol']	0	42	1	3076	0	1	0	74	1	3044	0	1	0	73	1	3045	0	1	0	8	1	3110	0	1
p.Gly1031Ser	afr	199	1	0.00196504	0	0	0	0	0	2.48721	-0.007845	0.0216781	2.41518	0.0275625	0.0306347	0	2.32261	0.00789509	0.467117	1.13595	0.0220304	0.481132	0.0449947	0.244021	['calcitriol', 'calcium carbonate', 'calcium citrate', 'cholecalciferol']	3	692	197	50252	1.10587	0.755005	6	1413	194	49531	1.08414	0.827071	19	3083	181	47861	1.62961	0.0517828	1	162	199	50782	1.57522	0.472539
p.Gln253Lys	amr	8	0	9.75301e-05	0	0	0	0	0	2.45348	-0.197884	-0.27625	2.85133	0.0456432	0.0306347	0	2.38533	0.0672101	0.104831	0.90412	-0.207311	0.371298	0.142427	0.478115	['calcium carbonate', 'cholecalciferol']	1	611	7	40396	9.44494	0.113329	1	1920	7	39087	2.90826	0.318722	0	1720	8	39287	0	1	0	119	8	40888	0	1
p.Trp818Cys	eur	2	0	7.79563e-06	0	0	0	0	0	2.44634	0.00624691	0.690097	0	1	0.25	1	2.28436	-0.0238513	0.818213	1.35618	0.276231	0.156067	1.02568	0.0302619	['calcium carbonate', 'calcium citrate', 'cholecalciferol']	0	4402	2	123873	0	1	0	7979	2	120296	0	1	0	6222	2	122053	0	1	0	968	2	127307	0	1
p.Val313Met	eur	2	0	7.79587e-06	0	0	0	0	0	2.41175	-0.00926505	2.84286e-05	1.17098	1	0.25	0	2.33064	0.0239825	0.743833	1.03262	0.00226613	0.990716	1.01608	0.0318619	['calcium carbonate', 'cholecalciferol']	1	4401	1	123874	28.1468	0.0674554	0	7979	2	120296	0	1	0	6222	2	122053	0	1	0	968	2	127307	0	1
p.Val872Met	eur	1	0	3.89791e-06	0	0	0	0	0	2.38183	2.13166	0.0021784	0	0	0.247997	0	2.00165	-0.29757	0.00413804	1.07633	0.0194946	0.920276			[]	0	4402	1	123874	0	1	0	7979	1	120297	0	1	0	6222	1	122054	0	1	0	968	1	127308	0	1
p.His463Gln	eur	4	0	1.55916e-05	0	0	0	0	0	2.37821	-0.00634206	0.148034	1.77679	0.320411	0.139316	0	2.32633	0.0200427	0.784746	1.19127	0.117728	0.392624	0.441013	0.1877	['calcitriol', 'calcium carbonate', 'cholecalciferol']	0	4402	4	123871	0	1	0	7979	4	120294	0	1	0	6222	4	122051	0	1	0	968	4	127305	0	1
p.Glu282Gly	eur	8	0	3.11828e-05	0	0	0	0	0	2.37342	0.423184	0.000957962	1.59364	0.10564	0.25	0	2.21084	-0.0973957	0.0358498	1.0871	0.00915198	0.925127	0.225694	0.340355	['calcium carbonate', 'cholecalciferol']	1	4401	7	123868	4.02077	0.243732	1	7978	7	120291	2.15398	0.401767	2	6220	6	122049	6.54068	0.0541929	0	968	8	127301	0	1
p.Arg544Gln	eur	465	1	0.00182034	0	0	0	0	1	2.36354	2.01093	0.0106693	0.429999	0.0443377	-0.132387	0	2.27035	-0.0460883	3.04996e-15	1.09259	0.0115819	0.50413	0.0482595	0.120577	['calcitriol', 'calcium carbonate', 'calcium citrate', 'cholecalciferol']	19	4383	447	123428	1.19698	0.442291	40	7939	426	119872	1.41776	0.0427608	23	6199	443	121612	1.01854	0.913781	3	965	463	126846	0.851706	1
p.Thr972Met	eur	6	0	2.33873e-05	0	1	0	0	1	2.318	0.00828005	0.0211826	1.55058	-0.0120423	0.25	1	2.29178	-0.0189281	0.715267	1.09786	0.0486942	0.72366	-0.0913537	0.738209	['cholecalciferol']	1	4401	5	123870	5.62918	0.189025	0	7979	6	120292	0	1	0	6222	6	122049	0	1	0	968	6	127303	0	1
p.Arg929Gly	eur	1	0	3.89788e-06	0	0	0	0	0	2.29372	0.140815	0	2.12227	0	0.0306347	0	2.21235	-0.099436	0.337965						[]	0	4402	1	123874	0	1	0	7979	1	120297	0	1	0	6222	1	122054	0	1	1	967	0	127309	inf	0.00754617
p.Gly273Asp	eur	1	0	3.89788e-06	0	0	0	0	0	2.25605	-0.0426925	0	1.05075	1	0.247997	0	2.35873	0.0586008	0.572307				1.75994	0.00857182	['calcium citrate', 'cholecalciferol']	0	4402	1	123874	0	1	0	7979	1	120297	0	1	0	6222	1	122054	0	1	0	968	1	127308	0	1
p.Gln926Arg	afr	1	0	9.77919e-06	0	0	0	0	0	2.22517	-0.0413261	1.0185	0	1	0.247997	0	2.38161	0.0589585	0.584534	1.43511	0.340146	0.107929	1.61959	0.00296796	['calcium carbonate', 'cholecalciferol']	0	695	1	50448	0	1	0	1419	1	49724	0	1	0	3102	1	48041	0	1	0	163	1	50980	0	1
p.Gly1066Asp	eur	1	0	3.89785e-06	0	0	0	0	0	2.21746	-0.00558142	-0.779162	1.86288	1	0.139316	0	2.34396	0.0225977	0.827618	0.796487	-0.290358	0.135992	1.39958	0.0365717	['calcium carbonate', 'cholecalciferol']	0	4402	1	123874	0	1	1	7978	0	120298	inf	0.0622013	0	6222	1	122054	0	1	0	968	1	127308	0	1
p.Asn189Ser	eur	7	0	2.72896e-05	0	0	0	0	0	2.16193	-0.00279276	-0.207121	1.60652	0.0173318	0.247997	1	2.31738	0.010665	0.818243	0.924301	-0.136174	0.322753	0.103957	0.681207	['calcium carbonate', 'cholecalciferol']	0	4402	7	123868	0	1	1	7978	6	120292	2.51299	0.362085	0	6222	7	122048	0	1	1	967	6	127303	21.9412	0.0516435
p.Lys336Asn	eas	2	0	0.000180995	0	0	0	0	0	2.15657	0.000936173	0.0143604	1.81967	0.290974	0.0306347	0	2.30661	-0.00791095	0.913336	1.21087	0.0516423	0.813223	0.429779	0.210363	['cholecalciferol']	0	51	2	5472	0	1	0	125	2	5398	0	1	0	120	2	5403	0	1	0	7	2	5516	0	1
p.Asn1074Asp	afr	3	0	2.9337e-05	0	1	0	0	1	2.11272	0.387192	0.0653801	1.07517	0	0.0849754	1	2.13334	-0.15574	0.148901	1.22702	0.10351	0.625239			[]	0	695	3	50446	0	1	0	1419	3	49722	0	1	0	3102	3	48039	0	1	0	163	3	50978	0	1
p.Thr14Ala	eur	10	0	3.89797e-05	0	0	0	0	0	2.11008	0.0122116	0.000421639	2.21599	0.0138406	-0.132387	0	2.28666	-0.0195039	0.619018	1.10593	0.00727946	0.957849	0.0851126	0.687678	['calcium carbonate', 'cholecalciferol']	0	4402	10	123865	0	1	0	7979	10	120288	0	1	0	6222	10	122045	0	1	0	968	10	127299	0	1
p.Asn700Ser	eur	1	0	3.89797e-06	0	0	0	0	0	2.0551	0.255652	0.549451	0	1	0.25	0	2.18026	-0.128137	0.216894	1.34811	0.251334	0.196832	2.64429	7.81837e-05	['calcium carbonate', 'cholecalciferol', 'teriparatide']	0	4402	1	123874	0	1	0	7979	1	120297	0	1	1	6221	0	122055	inf	0.0485044	0	968	1	127308	0	1
p.Ser380Gly	eur	2	0	7.79575e-06	0	0	0	0	0	2.01396	0.0177899	0.142648	1.82288	0	0.0306347	0	2.27196	-0.0391478	0.706023	1.22702	0.140625	0.470387			[]	0	4402	2	123873	0	1	0	7979	2	120296	0	1	0	6222	2	122053	0	1	1	967	1	127308	131.653	0.0150355
p.Gln983Arg	afr	1	0	9.77689e-06	0	0	0	0	0	2.00977	1.26262e-05	-0.0878478	1.95829	0	0.139316	0	2.31798	-0.0011411	0.99156	0.9687	-0.118419	0.57605			[]	0	695	1	50448	0	1	0	1419	1	49724	0	1	0	3102	1	48041	0	1	0	163	1	50980	0	1
p.Arg544Gln	amr	31	0	0.000377911	0	0	0	0	1	1.99849	0.0906606	0.0682553	1.97316	-0.0011992	-0.132387	0	2.2505	-0.0369654	0.15278	1.17141	0.0679089	0.473645	-0.0181462	0.858844	['calcium carbonate', 'cholecalciferol']	1	611	30	40373	2.20256	0.372631	3	1918	28	39066	2.1823	0.175786	1	1719	30	39265	0.761392	1	0	119	31	40865	0	1
p.Asn345Asp	eur	4	0	1.55928e-05	0	0	0	0	1	1.98738	0.397692	-0.00151376	1.39188	-0.050678	0.25	0	2.17881	-0.125252	0.0878376	1.04943	-0.0136669	0.920948	-0.197865	0.554466	['cholecalciferol']	1	4401	3	123872	9.38211	0.130361	0	7979	4	120294	0	1	0	6222	4	122051	0	1	0	968	4	127305	0	1
p.Pro864Ser	sas	1	0	0.000160308	0	0	0	0	0	1.96596	2.02669	-0.310732	0	0	0.25	0	2.07461	-0.279728	0.00388712	0.908733	-0.212879	0.337811			[]	0	42	1	3076	0	1	0	74	1	3044	0	1	0	73	1	3045	0	1	0	8	1	3110	0	1
p.Gly1068Asp	eur	4	0	1.55914e-05	0	0	0	0	0	1.94976	0.113029	0.172291	1.52513	0	0.139316	0	2.25569	-0.0742529	0.311588	1.25931	0.152861	0.432568			[]	0	4402	4	123871	0	1	0	7979	4	120294	0	1	0	6222	4	122051	0	1	1	967	3	127306	43.8835	0.0298451
p.Arg752Gly	amr	1	0	1.21907e-05	0	0	0	0	0	1.94282	0	0	1.69282	0	0.25	0									[]	0	612	1	40402	0	1	0	1921	1	39093	0	1	0	1720	1	39294	0	1	0	119	1	40895	0	1
p.Asn1074Asp	eur	7	0	2.729e-05	0	1	0	0	1	1.92986	0.129008	-0.361062	1.59027	-0.0133236	0.0849754	1	2.24423	-0.0699142	0.243287	0.83954	-0.210606	0.279526	-0.0919583	0.716329	['cholecalciferol']	0	4402	7	123868	0	1	0	7979	7	120291	0	1	0	6222	7	122048	0	1	0	968	7	127302	0	1
p.Ile452Val	eur	3	0	1.16942e-05	0	0	0	0	0	1.91168	-0.06231	0	1.72382	0.00217022	0.247997	0	2.36865	0.0573094	0.434797				0.0480107	0.90115	['cholecalciferol']	0	4402	3	123872	0	1	0	7979	3	120295	0	1	1	6221	2	122053	9.80976	0.13857	0	968	3	127306	0	1
p.Ala152Val	eas	3	0	0.000271493	0	0	0	0	0	1.88109	1.19068	-0.151189	0	0.591601	0.25	0	2.12926	-0.191077	0.00845112	0.926792	-0.153932	0.481786	0.509333	0.0689415	['calcium citrate', 'cholecalciferol']	0	51	3	5471	0	1	0	125	3	5397	0	1	1	119	2	5403	22.7017	0.0637647	0	7	3	5515	0	1
p.Glu755Asp	eur	25	0	9.74477e-05	0	0	0	0	0	1.85875	0.0600184	-0.00117273	1.77031	-0.00104037	0.0306347	0	2.28699	-0.0306661	0.223297	1.05935	-0.00876189	0.905277	-0.0194873	0.884327	['calcium carbonate', 'cholecalciferol']	2	4400	23	123852	2.44767	0.211197	2	7977	23	120275	1.31111	0.667042	0	6222	25	122030	0	0.63228	0	968	25	127284	0	1
p.Gln940Pro	eur	6	0	2.33907e-05	0	0	0	0	0	1.83777	-0.0229985	1.72146	0	0	0.139316	0	2.33785	0.0327828	0.584262	1.48534	0.399032	0.040456			[]	0	4402	6	123869	0	1	1	7978	5	120293	3.01562	0.319772	1	6221	5	122050	3.92381	0.257942	0	968	6	127303	0	1
p.Arg701His	amr	2	0	2.43813e-05	0	0	0	0	0	1.77841	0	0	1.52841	0	0.25	0									[]	1	611	1	40402	66.1244	0.0296205	0	1921	2	39092	0	1	0	1720	2	39293	0	1	0	119	2	40894	0	1
p.Glu224Lys	eur	1	0	3.89785e-06	0	0	0	0	0	1.74755	1.84332e-05	-0.0790116	1.57654	0	0.25	0	2.30985	-0.00135172	0.989608	0.943586	-0.107817	0.579922			[]	0	4402	1	123874	0	1	0	7979	1	120297	0	1	0	6222	1	122054	0	1	0	968	1	127308	0	1
p.Phe320Leu	eur	1	0	3.89788e-06	0	0	0	0	0	1.72743	0.0129353	0	1.4645	0	0.25	0	2.31088	-0.0337105	0.745321						[]	1	4401	0	123875	inf	0.0343164	0	7979	1	120297	0	1	0	6222	1	122054	0	1	0	968	1	127308	0	1
p.Arg648Gln	eur	2	0	7.79587e-06	0	0	0	0	0	1.72538	-0.431958	-0.143446	2.05079	0	0.25	0	2.43843	0.129478	0.0776451	0.90412	-0.140947	0.469218			[]	0	4402	2	123873	0	1	0	7979	2	120296	0	1	0	6222	2	122053	0	1	0	968	2	127307	0	1
p.Thr263Met	afr	1	0	9.77651e-06	0	0	0	0	0	1.71748	-0.0356924	0.503173	0	1	0.25	0	2.35541	0.0551478	0.609091	1.38847	0.254275	0.229629	1.83951	0.000739959	['calcium carbonate', 'cholecalciferol']	0	695	1	50448	0	1	0	1419	1	49724	0	1	0	3102	1	48041	0	1	0	163	1	50980	0	1
p.Val621Met	afr	4	0	3.91053e-05	0	0	0	0	0	1.7061	0.000225614	0.184475	1.2736	-0.000194169	0.247997	0	2.3145	-0.00363075	0.953514	1.22702	0.135871	0.36441	-0.0122505	0.964162	['cholecalciferol']	1	694	3	50446	24.2296	0.0532599	0	1419	4	49721	0	1	0	3102	4	48038	0	1	0	163	4	50977	0	1
p.Asn592Ser	afr	42	0	0.000410678	0	0	0	0	0	1.70604	0.00967321	0.571775	1.92934	0.0340689	-0.838816	0	2.30451	-0.0136531	0.581156	1.24	0.12497	0.0333147	0.0769287	0.360693	['calcium carbonate', 'cholecalciferol']	1	694	41	50408	1.77156	0.437231	0	1419	42	49683	0	0.632235	4	3098	38	48004	1.63107	0.321521	0	163	42	50939	0	1
p.Asn592Asp	eur	1	0	3.89788e-06	0	0	0	0	0	1.7035	0.0189202	0	1.05075	0.383835	0.25	0	2.27057	-0.0402928	0.697882				0.71084	0.28842	['cholecalciferol']	0	4402	1	123874	0	1	0	7979	1	120297	0	1	0	6222	1	122054	0	1	0	968	1	127308	0	1
p.Gly613Glu	eur	1	0	3.89791e-06	0	0	0	0	0	1.70328	-0.370175	-0.0569639	1.05075	0.829669	0.25	0	2.45891	0.149421	0.149903	0.979931	-0.0928254	0.633646	0.981283	0.142727	['cholecalciferol']	0	4402	1	123874	0	1	0	7979	1	120297	0	1	0	6222	1	122054	0	1	0	968	1	127308	0	1
p.Pro188Thr	eur	2	0	7.79563e-06	0	0	0	0	0	1.69723	-0.042495	-0.0134148	0.76948	0.733659	0.25	0	2.35269	0.0483445	0.509999	1.00099	-0.0470657	0.809033	0.760122	0.108346	['calcium carbonate', 'cholecalciferol']	0	4402	2	123873	0	1	1	7978	1	120297	15.0786	0.120534	0	6222	2	122053	0	1	0	968	2	127307	0	1
p.Val1075Leu	eur	5	0	1.94894e-05	0	0	0	0	0	1.68933	-0.00171384	0.479869	1.18054	0	0.0306347	0	2.31626	0.00893264	0.863317	1.2916	0.237519	0.222655			[]	0	4402	5	123870	0	1	0	7979	5	120293	0	1	0	6222	5	122050	0	1	0	968	5	127304	0	1
p.Gln995His	eur	3	0	1.16937e-05	0	0	0	0	0	1.6582	0.0114463	0.505995	1.00236	-0.000921228	0.139316	0	2.30082	-0.0237753	0.691566	1.2916	0.242933	0.212542	-0.031545	0.934967	['calcium carbonate']	1	4401	2	123873	14.0733	0.0994574	0	7979	3	120295	0	1	0	6222	3	122052	0	1	0	968	3	127306	0	1
p.Arg678Cys	afr	3	0	2.9329e-05	0	0	0	0	0	1.65377	-0.00292026	0.0110926	1.3956	0	0.25	0	2.31736	0.0168616	0.875754	1.19473	0.0448726	0.832106			[]	1	694	2	50447	36.3451	0.0402165	0	1419	3	49722	0	1	0	3102	3	48039	0	1	0	163	3	50978	0	1
p.Ser992Phe	eur	1	0	3.89785e-06	0	0	0	0	0	1.60381	0	0	1.4645	0	0.139316	0									[]	1	4401	0	123875	inf	0.0343164	0	7979	1	120297	0	1	0	6222	1	122054	0	1	0	968	1	127308	0	1
p.Ile252Met	amr	1	0	1.21907e-05	0	0	0	0	0	1.60353	1.01254	-0.000442404	0	0.343438	0.247997	0	2.09235	-0.231232	0.0349311	1.08979	-0.0096979	0.966651	0.616746	0.277424	['calcium carbonate']	0	612	1	40402	0	1	1	1920	0	39094	inf	0.0468365	0	1720	1	39294	0	1	0	119	1	40895	0	1
p.Ile841Phe	amr	1	0	1.2191e-05	0	0	0	0	0	1.56603	0.028315	0.0751383	1.21258	0	0.25	0	2.27556	-0.0500213	0.648158	1.22702	0.115831	0.617359			[]	0	612	1	40402	0	1	0	1921	1	39093	0	1	0	1720	1	39294	0	1	0	119	1	40895	0	1
p.Ile162Leu	amr	1	0	1.21921e-05	0	0	0	0	0	1.56367	0.0020595	-0.0160926	0	0.827701	0.25	1	2.2766	-0.014347	0.895867	1.04943	-0.0562336	0.808341	0.889279	0.117285	['calcium carbonate']	0	612	1	40402	0	1	0	1921	1	39093	0	1	0	1720	1	39294	0	1	0	119	1	40895	0	1
p.Tyr510Cys	afr	5	0	4.88845e-05	0	0	0	0	0	1.56361	0.000184522	0.417375	0.865786	0.0322682	0.247997	0	2.31568	-0.00328656	0.957903	1.28084	0.170713	0.162385	0.135593	0.578124	['calcium carbonate', 'cholecalciferol']	0	695	5	50444	0	1	0	1419	5	49720	0	1	1	3101	4	48038	3.87278	0.268648	0	163	5	50976	0	1
p.Asn893Asp	amr	2	0	2.43813e-05	0	0	0	0	0	1.5588	-0.215391	-0.0892851	0.925061	0.690414	0.247997	0	2.43691	0.12305	0.261613	0.984845	-0.125327	0.58879	0.672371	0.0940081	['calcium carbonate', 'cholecalciferol']	0	612	2	40401	0	1	1	1920	1	39093	20.3609	0.0914805	0	1720	2	39293	0	1	0	119	2	40894	0	1
p.Leu938Ile	eur	1	0	3.89791e-06	0	0	0	0	0	1.55859	-0.0485885	0	1.57654	0	0.0306347	0	2.36414	0.0621332	0.549337						[]	0	4402	1	123874	0	1	0	7979	1	120297	0	1	0	6222	1	122054	0	1	0	968	1	127308	0	1
p.Cys851Ser	afr	2	0	1.95534e-05	0	0	0	0	0	1.5239	0.32538	0.059206	0	1	0.139316	0	2.20944	-0.118144	0.12127	1.18728	0.0818914	0.584183	1.1707	0.00238877	['calcitriol', 'calcium carbonate', 'cholecalciferol']	0	695	2	50447	0	1	1	1418	1	49724	35.0663	0.0547211	2	3100	0	48042	inf	0.00367758	0	163	2	50979	0	1
p.Ser663Thr	amr	2	0	2.43831e-05	0	0	0	0	0	1.51316	0.389453	-0.0513558	0.925061	0	0.25	0	2.13067	-0.128332	0.0978121	1.00099	-0.0971841	0.675099			[]	0	612	2	40401	0	1	0	1921	2	39092	0	1	0	1720	2	39293	0	1	0	119	2	40894	0	1
p.Asp1005Asn	amr	4	0	4.87626e-05	0	0	0	0	0	1.49947	-0.36404	-0.141099	1.7546	0	0.25	0	2.40536	0.11064	0.0804207	0.960627	-0.154139	0.50631			[]	0	612	4	40399	0	1	1	1920	3	39091	6.78663	0.174596	1	1719	3	39292	7.61916	0.157489	0	119	4	40892	0	1
p.Cys7Tyr	eur	1	0	3.89797e-06	0	0	0	0	0	1.47276	0.0360236	0.246671	1.05075	0	0.139316	0	2.26385	-0.0542392	0.601235	1.23509	0.17883	0.358597			[]	0	4402	1	123874	0	1	0	7979	1	120297	0	1	1	6221	0	122055	inf	0.0485044	0	968	1	127308	0	1
p.Thr17Ile	eur	4	0	1.55917e-05	0	0	0	0	0	1.4623	-0.00207165	0.0646759	1.26976	0.0449575	0.0849754	0	2.31374	0.0105454	0.860287	1.1463	0.0814595	0.554152	0.187407	0.575583	['calcium carbonate', 'cholecalciferol']	0	4402	4	123871	0	1	0	7979	4	120294	0	1	0	6222	4	122051	0	1	0	968	4	127305	0	1
p.Ala746Thr	afr	1	0	9.77651e-06	0	0	0	0	0	1.43508	-0.00335851	0	1.18844	0	0.25	0	2.32048	0.0180445	0.86712						[]	0	695	1	50448	0	1	0	1419	1	49724	0	1	0	3102	1	48041	0	1	0	163	1	50980	0	1
p.Arg638His	amr	14	0	0.000170678	0	0	0	0	0	1.42629	0.254209	0.0427313	0.760979	0.118371	0.25	0	2.19757	-0.0822082	0.0935954	1.175	0.0664253	0.619839	0.183562	0.226538	['calcium carbonate', 'cholecalciferol']	0	612	14	40389	0	1	2	1919	12	39082	3.3943	0.137598	0	1720	14	39281	0	1	0	119	14	40882	0	1
p.Ile452Thr	afr	1	0	9.77651e-06	0	0	0	0	0	1.42277	-0.0156707	0	1.18844	0	0.25	0	2.34543	0.0376516	0.727003						[]	0	695	1	50448	0	1	0	1419	1	49724	0	1	0	3102	1	48041	0	1	0	163	1	50980	0	1
p.Ala708Thr	eur	1	0	3.89781e-06	0	0	0	0	0	1.41597	0.115222	0	1.05075	0	0.25	0	2.22344	-0.091154	0.37973						[]	0	4402	1	123874	0	1	0	7979	1	120297	0	1	0	6222	1	122054	0	1	0	968	1	127308	0	1
p.Asn985Thr	sas	1	0	0.000160359	0	0	0	0	0	1.39345	-0.000861313	0	1.36368	0	0.0306347	0	2.34543	0.00879385	0.927716						[]	0	42	1	3076	0	1	0	74	1	3044	0	1	0	73	1	3045	0	1	0	8	1	3110	0	1
p.Asp31His	eas	1	0	9.04977e-05	0	0	0	0	0	1.38698	0.00953673	-0.256956	1.3844	0	0.25	0	2.29699	-0.0290105	0.777383	0.93641	-0.194096	0.373702			[]	0	51	1	5473	0	1	0	125	1	5399	0	1	0	120	1	5404	0	1	0	7	1	5517	0	1
p.Glu251Gly	amr	1	0	1.21907e-05	0	0	0	0	0	1.38548	0.18498	-0.0474948	0	1	0.247997	0	2.17624	-0.115349	0.292743	1.01222	-0.0937367	0.686107	1.71114	0.00258167	['calcium carbonate', 'cholecalciferol']	0	612	1	40402	0	1	0	1921	1	39093	0	1	1	1719	0	39295	inf	0.0419359	0	119	1	40895	0	1
p.Gly447Asp	afr	2	0	1.95538e-05	0	0	0	0	0	1.36685	0.110243	0.0662235	0.901712	0.0406777	0.247997	0	2.24928	-0.0750889	0.324762	1.22298	0.104062	0.623035	0.193328	0.616016	['cholecalciferol']	0	695	2	50447	0	1	1	1418	1	49724	35.0663	0.0547211	1	3101	1	48041	15.4921	0.117627	0	163	2	50979	0	1
p.Ile243Leu	eas	2	0	0.000181028	0	0	0	0	0	1.34238	0	0	1.09238	0	0.25	0									[]	0	51	2	5472	0	1	0	125	2	5398	0	1	0	120	2	5403	0	1	0	7	2	5516	0	1
p.Asp575His	eur	2	0	7.79563e-06	0	0	0	0	0	1.33409	0.0860966	0	0	1	0.247997	0	2.24256	-0.0660241	0.368276				1.65958	0.000455657	['calcium carbonate', 'calcium citrate', 'cholecalciferol']	0	4402	2	123873	0	1	0	7979	2	120296	0	1	0	6222	2	122053	0	1	0	968	2	127307	0	1
p.Glu556Gly	eur	1	0	3.89803e-06	0	0	0	0	0	1.31414	0.306952	0.257187	0	0	0.25	1	2.16297	-0.138295	0.182638	1.22702	0.182069	0.349847			[]	0	4402	1	123874	0	1	0	7979	1	120297	0	1	0	6222	1	122054	0	1	0	968	1	127308	0	1
p.Val268Met	amr	1	0	1.21907e-05	0	0	0	0	0	1.31089	-0.0305269	0.091421	0	1	0.25	0	2.39782	0.0518037	0.63673	1.21318	0.1268	0.58505	2.3935	2.50458e-05	['calcium carbonate', 'calcium citrate', 'cholecalciferol']	0	612	1	40402	0	1	0	1921	1	39093	0	1	0	1720	1	39294	0	1	0	119	1	40895	0	1
p.Thr289Ala	eur	3	0	1.16936e-05	0	0	0	0	0	1.30233	0.0499691	0	1.00236	0	0.25	0	2.25602	-0.0519722	0.478782						[]	1	4401	2	123873	14.0733	0.0994574	0	7979	3	120295	0	1	0	6222	3	122052	0	1	0	968	3	127306	0	1
p.Leu721Phe	afr	3	0	2.9329e-05	0	0	0	0	0	1.29437	0.0347402	0	0.739758	0.271876	0.247997	0	2.27669	-0.0403401	0.517008				0.397286	0.206855	['calcium carbonate', 'cholecalciferol']	0	695	3	50446	0	1	0	1419	3	49722	0	1	0	3102	3	48039	0	1	0	163	3	50978	0	1
p.Gly316Ser	eur	2	0	7.79563e-06	0	0	0	0	0	1.29245	0.0424524	0	0	1	0.25	0	2.25783	-0.0483227	0.510188				1.29369	0.00627979	['calcium carbonate', 'cholecalciferol']	0	4402	2	123873	0	1	0	7979	2	120296	0	1	0	6222	2	122053	0	1	0	968	2	127307	0	1
p.Ile786Val	amr	1	0	1.21919e-05	0	0	0	0	0	1.28406	-3.37799e-05	0.0904379	0	1	0.193657	0	2.32558	0.00187921	0.986324	1.22971	0.126084	0.586663	1.44292	0.0110496	['calcium citrate', 'cholecalciferol']	0	612	1	40402	0	1	1	1920	0	39094	inf	0.0468365	0	1720	1	39294	0	1	0	119	1	40895	0	1
p.Thr808Ser	eur	1	0	3.89785e-06	0	0	0	0	0	1.26624	0.00240898	0.0138312	0	1	0.25	0	2.30873	-0.0150565	0.884651	1.09786	0.0477652	0.806304	1.54703	0.0208546	['calcium carbonate', 'cholecalciferol']	0	4402	1	123874	0	1	0	7979	1	120297	0	1	1	6221	0	122055	inf	0.0485044	0	968	1	127308	0	1
p.His766Asn	afr	3	0	2.9329e-05	0	0	0	0	0	1.25396	-0.0148661	0	1.07517	0	0.193657	0	2.34543	0.036727	0.733396						[]	0	695	3	50446	0	1	0	1419	3	49722	0	1	0	3102	3	48039	0	1	0	163	3	50978	0	1
p.Arg285Trp	eur	2	0	7.79569e-06	0	0	0	0	0	1.24784	-0.116803	0	1.17098	0	0.193657	0	2.40157	0.0916956	0.376897						[]	1	4401	1	123874	28.1468	0.0674554	0	7979	2	120296	0	1	0	6222	2	122053	0	1	0	968	2	127307	0	1
p.Phe204Leu	amr	1	0	1.21916e-05	0	0	0	0	0	1.246	0.996	0	0	0	0.25	0	2.04601	-0.229748	0.0361203						[]	0	612	1	40402	0	1	0	1921	1	39093	0	1	0	1720	1	39294	0	1	0	119	1	40895	0	1
p.Gly1019Arg	eur	3	0	1.16936e-05	0	0	0	0	0	1.23227	0.0421594	0.0216966	1.00236	0.13542	0.0306347	0	2.26505	-0.0481747	0.511512	1.09463	0.0492463	0.720674	0.331785	0.3907	['calcium carbonate', 'cholecalciferol']	1	4401	2	123873	14.0733	0.0994574	0	7979	3	120295	0	1	1	6221	2	122053	9.80976	0.13857	0	968	3	127306	0	1
p.Ser912Cys	eur	1	0	3.89788e-06	0	0	0	0	0	1.19649	-0.0586243	0.885261	0	0.121856	0.247997	0	2.37786	0.0676131	0.514688	1.38847	0.305874	0.116268	0.429976	0.520713	['cholecalciferol']	0	4402	1	123874	0	1	1	7978	0	120298	inf	0.0622013	0	6222	1	122054	0	1	0	968	1	127308	0	1
p.Leu653Phe	eur	1	0	3.89781e-06	0	0	0	0	0	1.19155	0.3216	0	0	0.619949	0.25	0	2.161	-0.140992	0.174243				0.869931	0.193802	['calcium carbonate']	0	4402	1	123874	0	1	0	7979	1	120297	0	1	0	6222	1	122054	0	1	0	968	1	127308	0	1
p.Lys265Arg	eur	1	0	3.89815e-06	0	0	0	0	0	1.19061	-0.00095135	-0.00209997	0	1	0.193657	0	2.31654	0.0095599	0.926602	1.06865	-0.0191465	0.921689	1.46643	0.0284978	['calcium carbonate', 'cholecalciferol']	0	4402	1	123874	0	1	0	7979	1	120297	0	1	0	6222	1	122054	0	1	0	968	1	127308	0	1
p.Asn919Ser	eur	1	0	3.89876e-06	0	0	0	0	0	1.18044	0.0153751	0.686692	0	0.284716	0.193657	0	2.26681	-0.0365612	0.724596	1.32166	0.275669	0.156912	0.625165	0.350408	['cholecalciferol']	0	4402	1	123874	0	1	0	7979	1	120297	0	1	1	6221	0	122055	inf	0.0485044	0	968	1	127308	0	1
p.Arg285Gln	eur	9	0	3.50806e-05	0	0	0	0	0	1.16346	-0.00595127	0.2127	0.815015	-0.0519562	0.193657	0	2.32551	0.015278	0.742008	1.24855	0.167641	0.389324	-0.159993	0.473433	['calcium carbonate', 'calcium citrate']	1	4401	8	123867	3.51815	0.269686	2	7977	7	120291	4.30849	0.104061	0	6222	9	122046	0	1	0	968	9	127300	0	1
p.Arg375Lys	eas	2	0	0.000180995	0	0	0	0	0	1.13802	0.0150028	0	1.09238	0	0.0306347	0	2.29552	-0.0359283	0.726238						[]	0	51	2	5472	0	1	0	125	2	5398	0	1	0	120	2	5403	0	1	0	7	2	5516	0	1
p.His463Gln	eur	1	0	3.89791e-06	0	0	0	0	0	1.13346	-0.441989	0.381789	0	1	0.193657	0	2.4684	0.160664	0.121556	1.30236	0.215652	0.268126	2.54244	0.000146023	['calcitriol', 'calcium citrate', 'cholecalciferol']	0	4402	1	123874	0	1	0	7979	1	120297	0	1	1	6221	0	122055	inf	0.0485044	0	968	1	127308	0	1
p.Ala850Thr	amr	1	0	1.21907e-05	0	0	0	0	0	1.12858	0	0	0	0.878578	0.25	0							0.911232	0.108601	['calcium carbonate']	0	612	1	40402	0	1	0	1921	1	39093	0	1	0	1720	1	39294	0	1	0	119	1	40895	0	1
p.Lys1002Gln	eur	2	0	7.79587e-06	0	0	0	0	0	1.10487	0.105884	-0.028151	0.76948	0.227021	0.0306347	0	2.24226	-0.0721996	0.325163	1.03328	-0.0556132	0.686358	0.465582	0.325381	['calcium carbonate', 'cholecalciferol']	0	4402	2	123873	0	1	0	7979	2	120296	0	1	1	6221	1	122054	19.6197	0.0946565	0	968	2	127307	0	1
p.Val343Ile	eur	3	0	1.16937e-05	0	0	0	0	0	1.09906	0.0513812	0.919324	0	0.0977215	0.0306347	0	2.25498	-0.0526215	0.473322	1.38847	0.310612	0.110741	0.287436	0.457113	['calcium carbonate', 'cholecalciferol']	0	4402	3	123872	0	1	0	7979	3	120295	0	1	0	6222	3	122052	0	1	0	968	3	127306	0	1
p.Gln957Arg	eur	17	0	6.70014e-05	0	0	0	0	0	1.07399	0.0480559	0.194671	0.679389	0.121235	0.0306347	0	2.27743	-0.0301482	0.29492	1.14658	0.101961	0.241821	0.192811	0.235084	['calcitriol', 'calcium carbonate', 'cholecalciferol']	0	4402	17	123858	0	1	0	7979	17	120281	0	0.621532	2	6220	15	122040	2.61608	0.198374	0	968	17	127292	0	1
p.His413Tyr	amr	3	0	3.65729e-05	0	0	0	0	0	1.07369	0.0613545	0	0.762338	0	0.25	0	2.20508	-0.0586901	0.448965						[]	0	612	3	40400	0	1	0	1921	3	39091	0	1	0	1720	3	39292	0	1	0	119	3	40893	0	1
p.Glu755Asp	afr	1	0	9.77632e-06	0	0	0	0	0	1.0685	-0.150574	0	1.18844	0	0.0306347	0	2.43784	0.104616	0.332021						[]	0	695	1	50448	0	1	0	1419	1	49724	0	1	0	3102	1	48041	0	1	0	163	1	50980	0	1
p.Ile78Val	eur	9	0	3.50814e-05	0	0	0	0	0	1.06744	-0.0219288	0.0214545	0.815015	0.00290033	0.25	0	2.33939	0.0279029	0.547702	1.1362	0.0489875	0.722076	0.0416648	0.8519	['calcium carbonate', 'calcium citrate', 'cholecalciferol']	1	4401	8	123867	3.51815	0.269686	0	7979	9	120289	0	1	1	6221	8	122047	2.45232	0.360773	0	968	9	127300	0	1
p.Pro569Ser	amr	4	0	4.87626e-05	0	0	0	0	0	1.06451	0.00318556	0.367666	0	0	0.193657	1	2.26074	-0.0177367	0.871463	1.34004	0.23453	0.311744			[]	0	612	4	40399	0	1	0	1921	4	39090	0	1	0	1720	4	39291	0	1	0	119	4	40892	0	1
p.Glu80Gln	eur	1	0	3.89788e-06	0	0	0	0	0	1.01724	-0.00773121	-0.22503	0	1	0.25	0	2.32582	0.02641	0.799118	0.876443	-0.171825	0.377672	1.64474	0.0140231	['calcium carbonate', 'cholecalciferol']	0	4402	1	123874	0	1	1	7978	0	120298	inf	0.0622013	0	6222	1	122054	0	1	0	968	1	127308	0	1
p.Ser1069Gly	eas	1	0	9.05305e-05	0	0	0	0	0	1.01137	0.119333	0	0	0.752717	0.139316	0	2.23564	-0.0919476	0.370025				0.778988	0.108075	['cholecalciferol']	0	51	1	5473	0	1	0	125	1	5399	0	1	0	120	1	5404	0	1	0	7	1	5517	0	1
p.Thr780Ile	eur	4	0	1.55913e-05	0	0	0	0	0	1.00175	0.246722	0	0.507033	0	0.247997	0	2.21235	-0.103116	0.159955						[]	0	4402	4	123871	0	1	0	7979	4	120294	0	1	0	6222	4	122051	0	1	0	968	4	127305	0	1
p.Asp398Asn	amr	10	0	0.000121907	0	0	0	0	0	0.985941	0.030398	0.650937	0.329017	-0.000705209	-0.023706	0	2.28082	-0.0282941	0.439114	1.34465	0.243794	0.137356	-0.0187305	0.916959	['calcium carbonate', 'cholecalciferol']	0	612	10	40393	0	1	1	1920	9	39085	2.26186	0.381057	0	1720	10	39285	0	1	0	119	10	40886	0	1
p.Asp121Glu	eur	3	0	1.16949e-05	0	0	0	0	0	0.983385	0.0428888	0.0796625	0.612837	0	0.247997	0	2.26433	-0.0433873	0.468962	1.19473	0.108205	0.578462			[]	0	4402	3	123872	0	1	0	7979	3	120295	0	1	0	6222	3	122052	0	1	0	968	3	127306	0	1
p.Phe788Ser	amr	1	0	1.21907e-05	0	0	0	0	0	0.983318	0.251276	-0.0179586	0	0	0.25	1	2.19017	-0.131335	0.230936	1.04943	-0.0592715	0.798298			[]	0	612	1	40402	0	1	0	1921	1	39093	0	1	0	1720	1	39294	0	1	0	119	1	40895	0	1
p.Pro951Thr	amr	1	0	1.2191e-05	0	0	0	0	0	0.971128	-0.00516618	0	0	1	-0.023706	0	2.36289	0.0224028	0.838072				1.4182	0.0124976	['calcium carbonate', 'cholecalciferol']	0	612	1	40402	0	1	0	1921	1	39093	0	1	0	1720	1	39294	0	1	0	119	1	40895	0	1
p.Val621Met	eur	2	0	7.79575e-06	0	0	0	0	0	0.970579	-0.0166761	-0.0506851	0.76948	0.0204622	0.247997	0	2.33522	0.0315607	0.667138	0.9687	-0.0879608	0.651534	0.15681	0.740474	['cholecalciferol']	0	4402	2	123873	0	1	0	7979	2	120296	0	1	0	6222	2	122053	0	1	0	968	2	127307	0	1
p.Ser895Cys	eur	1	0	3.89781e-06	0	0	0	0	0	0.962411	0.183456	0.0289546	0	0	0.25	1	2.19017	-0.111375	0.283143	1.114	0.067769	0.727846			[]	0	4402	1	123874	0	1	0	7979	1	120297	0	1	0	6222	1	122054	0	1	0	968	1	127308	0	1
p.Thr676Arg	eas	1	0	9.04977e-05	0	0	0	0	0	0.955053	0.0977721	-0.0335962	0	0.640877	0.25	0	2.23794	-0.0843117	0.411341	1.00099	-0.0771681	0.723471	0.729719	0.132357	['cholecalciferol']	0	51	1	5473	0	1	0	125	1	5399	0	1	0	120	1	5404	0	1	0	7	1	5517	0	1
p.Glu526Lys	eur	1	0	3.89788e-06	0	0	0	0	0	0.952085	-0.07855	0	0	1	0.0306347	0	2.39949	0.077045	0.457948				1.47224	0.0279022	['calcium carbonate', 'cholecalciferol']	0	4402	1	123874	0	1	0	7979	1	120297	0	1	0	6222	1	122054	0	1	0	968	1	127308	0	1
p.Asn345Asp	afr	8	0	7.82197e-05	0	0	0	0	1	0.946709	0.0551499	-0.0288117	0.680127	-0.00975616	0.25	0	2.26993	-0.0407541	0.354649	1.06288	-0.0488008	0.644706	-0.0687596	0.721294	['calcium carbonate']	0	695	8	50441	0	1	0	1419	8	49717	0	1	3	3099	5	48037	9.30048	0.00990815	0	163	8	50973	0	1
p.Val486Leu	eur	1	0	3.89781e-06	0	0	0	0	0	0.931835	-0.000480815	-0.0983184	0	1	0.0306347	0	2.32048	0.00683155	0.947513	0.9687	-0.119028	0.541106	1.50455	0.024621	['calcium citrate', 'cholecalciferol']	0	4402	1	123874	0	1	0	7979	1	120297	0	1	0	6222	1	122054	0	1	0	968	1	127308	0	1
p.Gln253His	eur	1	0	3.89781e-06	0	0	0	0	0	0.91471	0.266718	-0.809375	1.05075	0.267303	0.139316	0	2.1693	-0.130431	0.208784	0.74267	-0.294899	0.129949	0.608298	0.363557	['calcium carbonate']	0	4402	1	123874	0	1	0	7979	1	120297	0	1	0	6222	1	122054	0	1	0	968	1	127308	0	1
p.Arg205His	afr	2	0	1.95526e-05	0	0	0	0	0	0.903316	0.155319	0	0	0	0.247997	1	2.22067	-0.106016	0.325536						[]	0	695	2	50447	0	1	0	1419	2	49723	0	1	0	3102	2	48040	0	1	0	163	2	50979	0	1
p.Val728Ala	eur	1	0	3.89861e-06	0	0	0	0	0	0.898277	0.648277	0	0	0	0.25	0	2.12086	-0.187512	0.0707656						[]	0	4402	1	123874	0	1	0	7979	1	120297	0	1	0	6222	1	122054	0	1	0	968	1	127308	0	1
p.Ala390Val	amr	1	0	1.21907e-05	0	0	0	0	0	0.886107	0.118692	0.00516959	0	0.62293	0.139316	0	2.22566	-0.0952667	0.385045	1.15168	0.0325347	0.888573	0.791643	0.16335	['calcium carbonate']	0	612	1	40402	0	1	1	1920	0	39094	inf	0.0468365	0	1720	1	39294	0	1	0	119	1	40895	0	1
p.Glu671Val	eur	1	0	3.89781e-06	0	0	0	0	0	0.873	0.623	0	0	0	0.25	0	2.11782	-0.184552	0.0753252						[]	0	4402	1	123874	0	1	0	7979	1	120297	0	1	1	6221	0	122055	inf	0.0485044	0	968	1	127308	0	1
p.Asp217Asn	eur	3	0	1.16936e-05	0	0	0	0	0	0.862211	-0.00699637	0	0.612837	0.00637117	0.25	0	2.32582	0.0209991	0.774744				0.0809162	0.834185	['cholecalciferol']	0	4402	3	123872	0	1	1	7978	2	120296	7.53923	0.175239	0	6222	3	122052	0	1	0	968	3	127306	0	1
p.Asp588Glu	afr	3	0	2.9329e-05	0	0	0	0	0	0.850054	0.364409	0	0	0.235645	0.25	0	2.17945	-0.15184	0.159065				0.374193	0.234563	['calcium carbonate', 'cholecalciferol']	0	695	3	50446	0	1	0	1419	3	49722	0	1	1	3101	2	48040	7.74589	0.171147	0	163	3	50978	0	1
p.Ala850Gly	eur	2	0	7.79563e-06	0	0	0	0	0	0.850014	0.140204	0.0949655	0	0.364844	0.25	0	2.23592	-0.0992559	0.338894	1.21626	0.117196	0.547458	0.569691	0.228863	['calcium carbonate', 'cholecalciferol']	0	4402	2	123873	0	1	0	7979	2	120296	0	1	0	6222	2	122053	0	1	0	968	2	127307	0	1
p.Pro274Ser	eur	2	0	7.79569e-06	0	0	0	0	0	0.844203	-0.0102527	0	0.76948	0	0.0849754	0	2.33882	0.0251515	0.731788						[]	0	4402	2	123873	0	1	0	7979	2	120296	0	1	0	6222	2	122053	0	1	0	968	2	127307	0	1
p.Cys739Tyr	eur	17	0	6.62629e-05	0	0	0	0	0	0.837595	0.00130445	0	0.679389	-0.0930983	0.25	0	2.30328	-0.00602788	0.847239				-0.172399	0.288393	['cholecalciferol']	0	4402	17	123858	0	1	1	7978	16	120282	0.942294	1	2	6220	15	122040	2.61608	0.198374	0	968	17	127292	0	1
p.Leu849Pro	eur	1	0	3.89785e-06	0	0	0	0	0	0.832471	-0.0612513	-0.356278	0	1	0.25	0	2.36644	0.0689552	0.506389	0.846603	-0.209416	0.282262	1.76818	0.00826386	['calcium carbonate', 'cholecalciferol']	0	4402	1	123874	0	1	0	7979	1	120297	0	1	1	6221	0	122055	inf	0.0485044	0	968	1	127308	0	1
p.Arg716His	amr	3	0	3.65729e-05	0	0	0	0	0	0.832267	-0.251937	0.459006	0	0.375199	0.25	0	2.39687	0.0953215	0.13204	1.35618	0.257834	0.266171	0.465034	0.15602	['calcium carbonate', 'cholecalciferol']	0	612	3	40400	0	1	0	1921	3	39091	0	1	0	1720	3	39292	0	1	0	119	3	40893	0	1
p.Ala986Val	sas	1	0	0.000160308	0	0	0	0	0	0.823582	0.629926	0	0	0	0.193657	0	2.15489	-0.178019	0.0664941						[]	0	42	1	3076	0	1	0	74	1	3044	0	1	0	73	1	3045	0	1	0	8	1	3110	0	1
p.Arg898Leu	eur	1	0	3.89781e-06	0	0	0	0	0	0.812899	-0.0433892	0	0	0.606288	0.25	0	2.35953	0.0590296	0.56946				0.861892	0.197953	['cholecalciferol']	0	4402	1	123874	0	1	1	7978	0	120298	inf	0.0622013	0	6222	1	122054	0	1	0	968	1	127308	0	1
p.Gly518Glu	afr	3	0	2.93295e-05	0	0	0	0	0	0.805331	-0.044659	-0.137766	0.739758	0	0.247997	0	2.37425	0.050493	0.507872	0.964664	-0.144948	0.493287			[]	0	695	3	50446	0	1	1	1418	2	49723	17.5328	0.0809491	0	3102	3	48039	0	1	0	163	3	50978	0	1
p.Asn488Ser	eur	7	0	2.72898e-05	0	0	0	0	0	0.800064	0.420267	-0.138388	0.319533	-0.0493449	0.247997	0	2.21586	-0.0971314	0.0363535	0.958503	-0.138719	0.476289	-0.167621	0.507709	['calcium carbonate']	0	4402	7	123868	0	1	0	7979	7	120291	0	1	0	6222	7	122048	0	1	0	968	7	127302	0	1
p.Thr972Met	amr	2	0	2.43813e-05	0	1	0	0	1	0.772885	0.0228849	0	0	0	0.25	1	2.27057	-0.0453593	0.679442						[]	0	612	2	40401	0	1	0	1921	2	39092	0	1	0	1720	2	39293	0	1	0	119	2	40894	0	1
p.Arg205Cys	eas	3	0	0.000271493	0	1	0	0	1	0.757368	-0.0768007	0	0	0.0861714	0.247997	1	2.39533	0.0758015	0.460182				0.227071	0.417358	['cholecalciferol']	0	51	3	5471	0	1	0	125	3	5397	0	1	0	120	3	5402	0	1	0	7	3	5515	0	1
p.Arg896His	amr	6	0	7.3144e-05	0	0	0	0	0	0.753371	0.0033714	0	0	0	0.25	1	2.25394	-0.0137188	0.828405						[]	0	612	6	40397	0	1	0	1921	6	39088	0	1	0	1720	6	39289	0	1	0	119	6	40890	0	1
p.Leu727Pro	sas	1	0	0.000160308	0	0	0	0	0	0.75	0	0	0	0	0.25	1									[]	0	42	1	3076	0	1	0	74	1	3044	0	1	0	73	1	3045	0	1	0	8	1	3110	0	1
p.Arg896Leu	eas	1	0	9.04977e-05	0	0	0	0	0	0.75	0	0	0	0	0.25	1									[]	0	51	1	5473	0	1	0	125	1	5399	0	1	0	120	1	5404	0	1	0	7	1	5517	0	1
p.Glu127Asp	amr	1	0	1.2191e-05	0	0	0	0	0	0.75	0	0	0	0	0.25	1									[]	0	612	1	40402	0	1	0	1921	1	39093	0	1	0	1720	1	39294	0	1	0	119	1	40895	0	1
p.Leu696Pro	afr	1	0	9.7767e-06	0	0	0	0	0	0.75	0	0	0	0	0.25	1									[]	0	695	1	50448	0	1	0	1419	1	49724	0	1	0	3102	1	48041	0	1	0	163	1	50980	0	1
p.Glu604Asp	afr	1	0	9.77632e-06	0	0	0	0	0	0.75	0	0	0	0	0.25	1									[]	0	695	1	50448	0	1	0	1419	1	49724	0	1	0	3102	1	48041	0	1	0	163	1	50980	0	1
p.Arg680His	eur	2	0	7.79575e-06	0	0	0	0	0	0.75	0	0	0	0	0.25	1									[]	0	4402	2	123873	0	1	0	7979	2	120296	0	1	0	6222	2	122053	0	1	0	968	2	127307	0	1
p.Phe589Ser	afr	1	0	9.77708e-06	0	0	0	0	0	0.75	0	0	0	0	0.25	1									[]	0	695	1	50448	0	1	0	1419	1	49724	0	1	0	3102	1	48041	0	1	0	163	1	50980	0	1
p.Arg205His	eur	1	0	3.89788e-06	0	0	0	0	0	0.747997	0	0	0	0	0.247997	1									[]	0	4402	1	123874	0	1	0	7979	1	120297	0	1	0	6222	1	122054	0	1	0	968	1	127308	0	1
p.Pro910Ala	sas	1	0	0.000160308	0	0	0	0	0	0.747997	0	0	0	0	0.247997	1									[]	0	42	1	3076	0	1	0	74	1	3044	0	1	0	73	1	3045	0	1	0	8	1	3110	0	1
p.Val504Met	afr	11	0	0.000107539	0	0	0	0	0	0.737463	0.126769	-0.208399	0.842799	0	-0.023706	0	2.26192	-0.0533364	0.161913	0.964087	-0.143138	0.338751			[]	0	695	11	50438	0	1	0	1419	11	49714	0	1	0	3102	11	48031	0	1	0	163	11	50970	0	1
p.Ser388Trp	amr	15	0	0.00018286	0	0	0	0	0	0.717092	-0.264773	0	0.733868	0	0.247997	0	2.3718	0.0791561	0.0771233						[]	0	612	15	40388	0	1	0	1921	15	39079	0	1	0	1720	15	39280	0	1	0	119	15	40881	0	1
p.Arg701His	afr	1	0	9.77651e-06	0	0	0	0	0	0.714542	0.464542	0	0	0	0.25	0	2.13334	-0.16772	0.119825						[]	0	695	1	50448	0	1	0	1419	1	49724	0	1	0	3102	1	48041	0	1	0	163	1	50980	0	1
p.Ile738Thr	afr	2	0	1.95584e-05	0	0	0	0	0	0.686909	0.0139077	0.423001	0	0	0.25	0	2.27976	-0.0296084	0.6978	1.39116	0.236295	0.264219			[]	0	695	2	50447	0	1	0	1419	2	49723	0	1	0	3102	2	48040	0	1	0	163	2	50979	0	1
p.Ile614Met	eur	7	0	2.72849e-05	0	0	0	0	0	0.680247	-0.0198324	0.023	0.319533	0.109549	0.247997	0	2.3351	0.0266619	0.565631	1.12611	0.0420503	0.665864	0.238122	0.346695	['calcium carbonate', 'cholecalciferol']	0	4402	7	123868	0	1	1	7978	6	120292	2.51299	0.362085	1	6221	6	122049	3.26981	0.293936	0	968	7	127302	0	1
p.Arg961Gly	eur	3	0	1.16951e-05	0	0	0	0	0	0.679765	0.038383	0.0038159	0.612837	-0.00590567	0.0306347	0	2.262	-0.0461859	0.52908	1.11078	0.025642	0.895257	-0.0780165	0.840044	['cholecalciferol']	0	4402	3	123872	0	1	0	7979	3	120295	0	1	0	6222	3	122052	0	1	0	968	3	127306	0	1
p.Met307Val	eur	2	0	7.79636e-06	0	0	0	0	0	0.676296	-0.2325	0	0.76948	0	0.139316	0	2.40905	0.100621	0.170325						[]	0	4402	2	123873	0	1	0	7979	2	120296	0	1	0	6222	2	122053	0	1	0	968	2	127307	0	1
p.Arg1009Gln	amr	5	0	6.09533e-05	0	0	0	0	0	0.671891	0.0535647	-0.0877842	0.566794	0	0.139316	0	2.22335	-0.0493589	0.43548	1.00637	-0.102898	0.530308			[]	0	612	5	40398	0	1	0	1921	5	39089	0	1	1	1719	4	39291	5.71422	0.192824	0	119	5	40891	0	1
p.Val255Ala	afr	1	0	9.7767e-06	0	0	0	0	0	0.668078	-0.0404512	0	0	0.514873	0.193657	0	2.38285	0.0583846	0.58817				0.714193	0.190145	['cholecalciferol']	0	695	1	50448	0	1	0	1419	1	49724	0	1	0	3102	1	48041	0	1	0	163	1	50980	0	1
p.Gln957Arg	afr	3	0	2.96566e-05	0	0	0	0	0	0.642026	0.0718221	-0.199777	0.739758	-0.000411859	0.0306347	0	2.2556	-0.0623434	0.413746	0.959013	-0.140622	0.347749	-0.0191118	0.95159	['cholecalciferol']	0	695	3	50446	0	1	1	1418	2	49723	17.5328	0.0809491	0	3102	3	48039	0	1	0	163	3	50978	0	1
p.Glu481Asp	sas	1	0	0.000160308	0	0	0	0	0	0.639316	0	0	0	0	0.139316	1									[]	0	42	1	3076	0	1	0	74	1	3044	0	1	0	73	1	3045	0	1	0	8	1	3110	0	1
p.Gly1068Arg	eur	1	0	3.89791e-06	0	0	0	0	0	0.62782	0.434164	0	0	0	0.193657	0	2.14582	-0.159513	0.124308						[]	0	4402	1	123874	0	1	0	7979	1	120297	0	1	0	6222	1	122054	0	1	0	968	1	127308	0	1
p.Val737Ile	afr	10	0	9.77632e-05	0	0	0	0	0	0.615204	0.0780063	-0.403123	0.9067	-0.0513545	0.0849754	0	2.26941	-0.0472982	0.282697	0.973728	-0.144762	0.126129	-0.137831	0.424043	['calcium carbonate']	0	695	10	50439	0	1	0	1419	10	49715	0	1	0	3102	10	48032	0	1	0	163	10	50971	0	1
p.Asp121Glu	afr	1	0	9.77708e-06	0	0	0	0	0	0.607459	0.359461	0	0	0	0.247997	0	2.14582	-0.150999	0.161445						[]	0	695	1	50448	0	1	0	1419	1	49724	0	1	1	3101	0	48042	inf	0.0606523	0	163	1	50980	0	1
p.His429Arg	amr	1	0	1.2191e-05	0	0	0	0	0	0.603799	-0.00118148	-0.073953	0	0.428934	0.25	0	2.33545	0.010935	0.920566	0.984845	-0.115051	0.620075	0.677594	0.232796	['cholecalciferol']	0	612	1	40402	0	1	0	1921	1	39093	0	1	0	1720	1	39294	0	1	0	119	1	40895	0	1
p.Gln260Arg	eur	25	0	9.74492e-05	0	0	0	0	0	0.59584	-0.0845091	-0.0092059	0.545321	0.00491773	0.139316	0	2.34814	0.0382417	0.183997	1.0575	-0.0227973	0.740641	0.0410752	0.759058	['calcium carbonate', 'calcium citrate', 'cholecalciferol']	1	4401	24	123851	1.17256	0.582328	0	7979	25	120273	0	0.402015	3	6219	22	122033	2.67581	0.118849	0	968	25	127284	0	1
p.Arg1009Gln	afr	1	0	9.77632e-06	0	0	0	0	0	0.592746	0.116595	0.336835	0	0	0.139316	0	2.24562	-0.0936537	0.38532	1.2916	0.214521	0.311165			[]	0	695	1	50448	0	1	0	1419	1	49724	0	1	1	3101	0	48042	inf	0.0606523	0	163	1	50980	0	1
p.Asp48His	afr	1	0	9.77651e-06	0	0	0	0	0	0.584119	0.548478	-0.214358	0	0	0.25	0	2.13512	-0.179406	0.096144	0.93641	-0.176255	0.404849			[]	0	695	1	50448	0	1	0	1419	1	49724	0	1	0	3102	1	48041	0	1	0	163	1	50980	0	1
p.Ile614Met	amr	1	0	1.21907e-05	0	0	0	0	0	0.575026	0.327028	0	0	0	0.247997	0	2.13334	-0.146614	0.181105						[]	0	612	1	40402	0	1	0	1921	1	39093	0	1	0	1720	1	39294	0	1	0	119	1	40895	0	1
p.Phe469Leu	eur	1	0	3.89806e-06	0	0	0	0	0	0.572623	-0.00353919	0	0	0.326162	0.25	0	2.33087	0.0181438	0.861203				0.662902	0.322091	['cholecalciferol']	0	4402	1	123874	0	1	0	7979	1	120297	0	1	0	6222	1	122054	0	1	0	968	1	127308	0	1
p.Asn1074Asp	amr	1	0	1.2193e-05	0	1	0	0	1	0.571456	-0.013519	0	0	0	0.0849754	1	2.32048	0.0354333	0.746568						[]	0	612	1	40402	0	1	0	1921	1	39093	0	1	0	1720	1	39294	0	1	0	119	1	40895	0	1
p.Ile33Ser	amr	5	0	6.09622e-05	0	0	0	0	0	0.569141	0.045894	0.273544	0	-0.000296824	0.25	0	2.22534	-0.0460971	0.466424	1.28974	0.169493	0.301213	-0.0145815	0.95421	['cholecalciferol']	0	612	5	40398	0	1	1	1920	4	39090	5.08984	0.213259	2	1718	3	39292	15.2472	0.0161496	0	119	5	40891	0	1
p.Val486Leu	amr	4	0	4.87638e-05	0	0	0	0	0	0.561887	0.224047	0.307205	0	0	0.0306347	0	2.13833	-0.125115	0.253662	1.34004	0.217038	0.349102			[]	0	612	4	40399	0	1	0	1921	4	39090	0	1	0	1720	4	39291	0	1	0	119	4	40892	0	1
p.Leu1014Ile	amr	7	0	8.53346e-05	0	0	0	0	0	0.561494	-0.000283255	-0.338994	0	0.761455	0.139316	0	2.2755	0.00359941	0.941498	0.952555	-0.165167	0.217405	0.47883	0.0256897	['calcium carbonate', 'calcium citrate', 'cholecalciferol']	0	612	7	40396	0	1	2	1919	5	39089	8.14779	0.039348	0	1720	7	39288	0	1	0	119	7	40889	0	1
p.Arg544Gln	afr	44	0	0.000430166	0	0	0	0	1	0.557757	0.126669	0.00513493	0.557252	0.00108736	-0.132387	0	2.27911	-0.0371667	0.0734792	1.12732	0.015904	0.786584	0.0154809	0.85067	['calcium carbonate', 'cholecalciferol']	0	695	44	50405	0	1	3	1416	41	49684	2.56738	0.12253	5	3097	39	48003	1.98716	0.189816	0	163	44	50937	0	1
p.Gln309Leu	eur	1	0	3.89806e-06	0	0	0	0	0	0.557682	-0.0725558	0.209218	0	0.173022	0.247997	0	2.38502	0.0743695	0.473619	1.25729	0.166462	0.392791	0.50273	0.452725	['cholecalciferol']	0	4402	1	123874	0	1	1	7978	0	120298	inf	0.0622013	1	6221	0	122055	inf	0.0485044	0	968	1	127308	0	1
p.Asp238Asn	amr	2	0	2.43813e-05	0	0	0	0	0	0.551263	-0.138256	0.0088176	0	0.0413852	0.139316	1	2.41068	0.101773	0.353229	1.15598	0.0421223	0.855867	0.199216	0.619811	['cholecalciferol']	0	612	2	40401	0	1	0	1921	2	39092	0	1	0	1720	2	39293	0	1	0	119	2	40894	0	1
p.Arg896His	afr	14	0	0.000136871	0	0	0	0	0	0.547569	-0.202431	0	0	0	0.25	1	2.38909	0.0792827	0.141437						[]	0	695	14	50435	0	1	2	1417	12	49713	5.84721	0.0561346	0	3102	14	48028	0	1	0	163	14	50967	0	1
p.Asp1005Asn	afr	5	0	4.88825e-05	0	0	0	0	0	0.537391	0.00422869	-0.5608	0.545699	0.298263	0.25	0	2.29849	-0.0140625	0.794254	0.833082	-0.266086	0.208669	0.355489	0.14487	['calcium carbonate', 'cholecalciferol']	0	695	5	50444	0	1	0	1419	5	49720	0	1	0	3102	5	48037	0	1	0	163	5	50976	0	1
p.Trp608Cys	afr	1	0	9.77632e-06	0	0	0	0	0	0.527423	0.277423	0	0	0	0.25	0	2.17077	-0.135595	0.208611						[]	0	695	1	50448	0	1	0	1419	1	49724	0	1	0	3102	1	48041	0	1	0	163	1	50980	0	1
p.Asn722Lys	sas	1	0	0.000160308	0	0	0	0	0	0.523587	0.00333332	-0.0353155	0	0.416253	0.139316	0	2.31393	-0.0170419	0.860852	0.952555	-0.0802023	0.720804	0.611299	0.208482	['cholecalciferol']	0	42	1	3076	0	1	1	73	0	3045	inf	0.0237256	0	73	1	3045	0	1	0	8	1	3110	0	1
p.Ile813Val	eur	6	0	2.33891e-05	0	0	0	0	0	0.518393	0.167854	0.100538	0	0	0.25	0	2.22596	-0.0780648	0.192604	1.17858	0.0992786	0.47098			[]	0	4402	6	123869	0	1	0	7979	6	120292	0	1	0	6222	6	122049	0	1	0	968	6	127303	0	1
p.Arg752Gly	eur	1	0	3.89781e-06	0	0	0	0	0	0.514498	0.0011659	0	0	0.263332	0.25	0	2.29552	-0.010563	0.918924				0.604363	0.366675	['cholecalciferol']	0	4402	1	123874	0	1	0	7979	1	120297	0	1	0	6222	1	122054	0	1	0	968	1	127308	0	1
p.Glu604Lys	eur	1	0	3.89791e-06	1	1	0	0	0	0.510456	-0.239544	0	0	0	0.25	1	2.44523	0.12469	0.229547						[]	0	4402	1	123874	0	1	1	7978	0	120298	inf	0.0622013	0	6222	1	122054	0	1	0	968	1	127308	0	1
p.Arg701Cys	eas	1	0	9.04977e-05	0	0	0	0	0	0.507582	0.259585	0	0	0	0.247997	0	2.20196	-0.128106	0.211775						[]	0	51	1	5473	0	1	0	125	1	5399	0	1	0	120	1	5404	0	1	0	7	1	5517	0	1
p.Ala850Val	afr	2	0	1.95526e-05	0	0	0	0	0	0.504837	0.00548426	0	0	0.249353	0.25	0	2.29552	-0.0228689	0.832181				0.430857	0.263793	['calcium carbonate']	0	695	2	50447	0	1	0	1419	2	49723	0	1	0	3102	2	48040	0	1	0	163	2	50979	0	1
p.Glu282Gly	amr	11	0	0.000134101	0	0	0	0	0	0.494092	0.102111	0.0580084	0	0.083973	0.25	0	2.25132	-0.0535202	0.231886	1.18386	0.0852736	0.603036	0.170063	0.320793	['calcitriol', 'calcium carbonate', 'calcium citrate', 'cholecalciferol']	0	612	11	40392	0	1	1	1920	10	39084	2.03563	0.410053	1	1719	10	39285	2.28534	0.375813	0	119	11	40885	0	1
p.Thr317Ile	eur	1	0	3.89791e-06	0	0	0	0	0	0.493984	-0.0407187	-0.0347056	0	0.319408	0.25	0	2.36206	0.0573517	0.580497	0.9687	-0.0737722	0.704846	0.656969	0.326449	['cholecalciferol']	0	4402	1	123874	0	1	0	7979	1	120297	0	1	0	6222	1	122054	0	1	0	968	1	127308	0	1
p.Gln179Arg	sas	2	0	0.000320616	0	0	0	0	0	0.485342	-0.0382758	0.273618	0	0	0.25	0	2.3866	0.044445	0.517003	1.25931	0.201938	0.365159			[]	0	42	2	3075	0	1	0	74	2	3043	0	1	0	73	2	3044	0	1	0	8	2	3109	0	1
p.Asn189Ser	amr	1	0	1.21924e-05	0	0	0	0	0	0.467733	-0.280265	0	0	0	0.247997	1	2.44523	0.137477	0.209788						[]	0	612	1	40402	0	1	0	1921	1	39093	0	1	0	1720	1	39294	0	1	0	119	1	40895	0	1
p.Asp758Glu	amr	1	0	1.21951e-05	0	0	0	0	0	0.465258	-0.0221545	-0.706244	0	1	0.193657	0	2.36414	0.0446537	0.68382	0.78271	-0.309017	0.182821	2.64014	3.32199e-06	['calcium carbonate', 'calcium citrate', 'cholecalciferol']	0	612	1	40402	0	1	0	1921	1	39093	0	1	0	1720	1	39294	0	1	0	119	1	40895	0	1
p.Leu443Ile	eur	3	0	1.16937e-05	0	0	0	0	0	0.463698	-0.288455	0	0.612837	0	0.139316	0	2.44523	0.13478	0.194084						[]	0	4402	3	123872	0	1	0	7979	3	120295	0	1	0	6222	3	122052	0	1	0	968	3	127306	0	1
p.Ser132Thr	eur	1	0	3.89794e-06	0	0	0	0	0	0.460487	0.210487	0	0	0	0.25	0	2.1926	-0.118086	0.255267						[]	0	4402	1	123874	0	1	0	7979	1	120297	0	1	0	6222	1	122054	0	1	0	968	1	127308	0	1
p.His429Tyr	eur	5	0	1.94895e-05	0	0	0	0	0	0.443433	-0.100416	-0.0133442	1.18054	0.269813	-0.893157	0	2.36571	0.0578732	0.264701	1.04481	-0.039156	0.77617	0.384672	0.198879	['calcium carbonate', 'cholecalciferol']	0	4402	5	123870	0	1	1	7978	4	120294	3.76955	0.274653	0	6222	5	122050	0	1	0	968	5	127304	0	1
p.Asn541Ser	eur	3	0	1.16944e-05	0	0	0	0	1	0.441168	0.189353	0	0	0.00381718	0.247997	0	2.21971	-0.0923838	0.208026				0.063189	0.870144	['calcium carbonate']	0	4402	3	123872	0	1	0	7979	3	120295	0	1	0	6222	3	122052	0	1	0	968	3	127306	0	1
p.Glu250Gly	amr	2	0	2.43819e-05	0	0	0	0	0	0.43725	-0.00341598	0	0	0.192669	0.247997	0	2.27525	0.0153378	0.843152				0.394974	0.325236	['calcium carbonate']	0	612	2	40401	0	1	0	1921	2	39092	0	1	0	1720	2	39293	0	1	0	119	2	40894	0	1
p.Lys225Arg	eur	1	0	3.89821e-06	0	0	0	0	0	0.437184	0.00175562	0.185428	0	0	0.25	0	2.30176	-0.0129047	0.901032	1.24855	0.157867	0.417567			[]	0	4402	1	123874	0	1	0	7979	1	120297	0	1	1	6221	0	122055	inf	0.0485044	0	968	1	127308	0	1
p.Glu526Asp	afr	1	0	9.77632e-06	0	0	0	0	0	0.43457	0.403935	0	0	0	0.0306347	0	2.17077	-0.158416	0.14181						[]	0	695	1	50448	0	1	0	1419	1	49724	0	1	0	3102	1	48041	0	1	0	163	1	50980	0	1
p.Asn261Thr	amr	1	0	1.21916e-05	0	0	0	0	0	0.42999	0.181993	0	0	0	0.247997	0	2.14582	-0.114545	0.296087						[]	0	612	1	40402	0	1	0	1921	1	39093	0	1	0	1720	1	39294	0	1	0	119	1	40895	0	1
p.Ala850Thr	eur	2	0	7.79563e-06	0	0	0	0	0	0.428378	0.178494	0	0	-0.000115373	0.25	0	2.2244	-0.0901337	0.21937				-0.0124894	0.978954	['cholecalciferol']	0	4402	2	123873	0	1	0	7979	2	120296	0	1	0	6222	2	122053	0	1	0	968	2	127307	0	1
p.Arg678His	amr	1	0	1.21907e-05	0	0	0	0	0	0.421047	-0.0117977	0.182844	0	0	0.25	0	2.34543	0.0332312	0.761888	1.2916	0.173097	0.455949			[]	0	612	1	40402	0	1	0	1921	1	39093	0	1	0	1720	1	39294	0	1	0	119	1	40895	0	1
p.Arg898Leu	afr	4	0	3.91053e-05	0	0	0	0	0	0.42095	-0.000454777	0.171405	0	0	0.25	0	2.33408	0.00568526	0.940563	1.23209	0.117247	0.337246			[]	0	695	4	50445	0	1	0	1419	4	49721	0	1	0	3102	4	48038	0	1	0	163	4	50977	0	1
p.Thr609Arg	eur	1	0	3.89781e-06	0	0	0	0	0	0.409516	0.159516	0	0	0	0.25	0	2.19572	-0.104914	0.312014						[]	0	4402	1	123874	0	1	0	7979	1	120297	0	1	0	6222	1	122054	0	1	0	968	1	127308	0	1
p.Gln260Arg	amr	1	0	1.2191e-05	0	0	0	0	0	0.406797	0.267481	0	0	0	0.139316	0	2.17077	-0.134817	0.218748						[]	0	612	1	40402	0	1	0	1921	1	39093	0	1	0	1720	1	39294	0	1	0	119	1	40895	0	1
p.Arg638His	afr	2	0	1.95526e-05	0	0	0	0	0	0.398999	0	0.00501952	0	0.143979	0.25	0				1.13015	0.0305777	0.885103	0.340251	0.377436	['cholecalciferol']	0	695	2	50447	0	1	0	1419	2	49723	0	1	0	3102	2	48040	0	1	0	163	2	50979	0	1
p.Val705Glu	eur	1	0	3.89794e-06	0	0	0	0	0	0.395201	-0.0106821	0.106542	0	0.0493413	0.25	0	2.36439	0.0307968	0.766665	1.20549	0.123426	0.526347	0.284566	0.670824	['cholecalciferol']	0	4402	1	123874	0	1	0	7979	1	120297	0	1	0	6222	1	122054	0	1	0	968	1	127308	0	1
p.Glu59Asp	eur	1	0	3.89906e-06	0	0	0	0	0	0.39151	0.143513	0	0	0	0.247997	0	2.20819	-0.100252	0.334007						[]	0	4402	1	123874	0	1	0	7979	1	120297	0	1	0	6222	1	122054	0	1	0	968	1	127308	0	1
p.Ser1004Arg	eur	1	0	3.89794e-06	0	0	0	0	0	0.384165	0	0	0	0.35353	0.0306347	0							0.686219	0.305362	['cholecalciferol']	0	4402	1	123874	0	1	0	7979	1	120297	0	1	0	6222	1	122054	0	1	0	968	1	127308	0	1
p.Leu626Met	eur	1	0	3.898e-06	0	0	0	0	0	0.373294	0.0115739	0	0	0.113723	0.247997	0	2.27981	-0.0319851	0.757909				0.416825	0.533543	['cholecalciferol']	0	4402	1	123874	0	1	0	7979	1	120297	0	1	0	6222	1	122054	0	1	0	968	1	127308	0	1
p.Leu438Ser	eur	1	0	3.89803e-06	0	0	0	0	0	0.366114	0.335479	0	0	0	0.0306347	0	2.17077	-0.143481	0.166777						[]	0	4402	1	123874	0	1	0	7979	1	120297	0	1	0	6222	1	122054	0	1	0	968	1	127308	0	1
p.Val702Ile	eur	8	0	3.11825e-05	0	0	0	0	0	0.364574	0.000713311	0.170204	0	0	0.193657	0	2.30014	-0.00525638	0.901267	1.22702	0.152043	0.435041			[]	0	4402	8	123867	0	1	0	7979	8	120290	0	1	0	6222	8	122047	0	1	0	968	8	127301	0	1
p.Ser84Arg	eur	1	0	3.89788e-06	0	0	0	0	0	0.360793	-0.0314311	-0.0012204	0	0.143445	0.25	0	2.36906	0.0509555	0.623431	1.08171	-0.0146632	0.939995	0.462552	0.489648	['calcium carbonate']	0	4402	1	123874	0	1	0	7979	1	120297	0	1	0	6222	1	122054	0	1	0	968	1	127308	0	1
p.Arg701Cys	eur	6	0	2.33874e-05	0	0	0	0	0	0.355894	-0.233671	0.0133923	0.368277	-0.0401018	0.247997	0	2.42236	0.100834	0.169452	1.114	0.039229	0.775829	-0.159283	0.560061	['cholecalciferol']	0	4402	6	123869	0	1	1	7978	5	120293	3.01562	0.319772	0	6222	6	122049	0	1	0	968	6	127303	0	1
p.Pro923Ala	eur	11	0	4.28766e-05	0	0	0	0	0	0.355741	0.133994	0.0504574	0	0.031974	0.139316	0	2.2545	-0.0554816	0.157229	1.15235	0.0727749	0.597203	0.121783	0.546326	['calcium carbonate', 'cholecalciferol']	0	4402	11	123864	0	1	1	7978	10	120288	1.50775	0.506607	1	6221	10	122045	1.96182	0.421285	0	968	11	127298	0	1
p.Glu378Lys	eur	1	0	3.89781e-06	0	0	0	0	0	0.354516	0	0	0	0.2152	0.139316	0							0.553412	0.408452	['cholecalciferol']	0	4402	1	123874	0	1	0	7979	1	120297	0	1	0	6222	1	122054	0	1	0	968	1	127308	0	1
p.Arg866His	amr	3	0	3.6572e-05	0	0	0	0	0	0.352712	0.0188123	0.0839001	0	0	0.25	0	2.24493	-0.0308098	0.626419	1.2342	0.12181	0.599229			[]	0	612	3	40400	0	1	0	1921	3	39091	0	1	0	1720	3	39292	0	1	0	119	3	40893	0	1
p.Asp238Asn	eur	5	0	1.94892e-05	0	0	0	0	0	0.346304	-0.191046	-0.101719	0	-0.000247525	0.139316	1	2.40117	0.0927301	0.206344	0.990227	-0.0997971	0.468687	-0.0144847	0.961416	['calcium carbonate', 'cholecalciferol']	0	4402	5	123870	0	1	0	7979	5	120293	0	1	0	6222	5	122050	0	1	0	968	5	127304	0	1
p.Arg898Gln	amr	3	0	3.6572e-05	0	0	0	0	0	0.344822	0.0948218	0	0	0	0.25	0	2.19849	-0.0863202	0.431072						[]	0	612	3	40400	0	1	0	1921	3	39091	0	1	0	1720	3	39292	0	1	0	119	3	40893	0	1
p.Thr676Met	eur	1	0	3.89785e-06	0	0	0	0	0	0.342623	0.0765824	0.0160405	0	0	0.25	0	2.23265	-0.0761756	0.462955	1.1463	0.0512633	0.792434			[]	0	4402	1	123874	0	1	0	7979	1	120297	0	1	0	6222	1	122054	0	1	0	968	1	127308	0	1
p.Arg716His	eur	2	0	7.79569e-06	0	0	0	0	0	0.329342	-0.0386251	0.109278	0	0.0086884	0.25	0	2.37038	0.0560015	0.58958	1.19473	0.12489	0.521751	0.104356	0.825549	['cholecalciferol']	0	4402	2	123873	0	1	0	7979	2	120296	0	1	0	6222	2	122053	0	1	0	968	2	127307	0	1
p.Glu475Asp	sas	1	0	0.000160308	0	0	0	0	0	0.32424	-0.00100597	0.0772485	0	0	0.247997	0	2.33752	0.00954754	0.922458	1.17051	0.11685	0.611692			[]	0	42	1	3076	0	1	0	74	1	3044	0	1	0	73	1	3045	0	1	0	8	1	3110	0	1
p.Arg1009Gln	eur	1	0	3.89788e-06	0	0	0	0	0	0.322891	0.0532234	0	0	0.130351	0.139316	0	2.23411	-0.064741	0.532722				0.443174	0.508006	['calcium carbonate']	0	4402	1	123874	0	1	0	7979	1	120297	0	1	0	6222	1	122054	0	1	0	968	1	127308	0	1
p.Asp433His	sas	7	0	0.00112215	0	0	0	0	0	0.3224	-0.00258505	0.00567169	0	0.0693131	0.25	0	2.34813	0.00993008	0.819207	1.16244	0.0278523	0.859501	0.1629	0.37541	['cholecalciferol']	0	42	7	3070	0	1	0	74	7	3038	0	1	0	73	7	3039	0	1	0	8	7	3104	0	1
p.Gln958Lys	afr	1	0	9.77651e-06	0	0	0	0	0	0.319203	0.179887	0	0	0	0.139316	0	2.19799	-0.112923	0.295144						[]	0	695	1	50448	0	1	1	1418	0	49725	inf	0.0277452	0	3102	1	48041	0	1	0	163	1	50980	0	1
p.Arg331Trp	amr	1	0	1.21907e-05	0	0	0	0	0	0.314634	-0.001739	0.0663729	0	0	0.25	0	2.33998	0.013211	0.904082	1.21267	0.109428	0.637011			[]	0	612	1	40402	0	1	0	1921	1	39093	0	1	0	1720	1	39294	0	1	0	119	1	40895	0	1
p.Gly768Val	sas	1	0	0.000160308	0	0	0	0	0	0.31218	0.0621798	0	0	0	0.25	0	2.24562	-0.0668735	0.49053						[]	0	42	1	3076	0	1	0	74	1	3044	0	1	0	73	1	3045	0	1	0	8	1	3110	0	1
p.Val537Met	afr	3	0	2.93295e-05	0	0	0	0	0	0.307923	0.050262	0.00966316	0	0	0.247997	0	2.26194	-0.0644316	0.550146	1.15598	0.0419844	0.842716			[]	0	695	3	50446	0	1	0	1419	3	49722	0	1	0	3102	3	48039	0	1	0	163	3	50978	0	1
p.Arg331Gln	eur	3	0	1.16935e-05	0	0	0	0	0	0.305177	0	0	0	0.0571793	0.247997	0							0.226093	0.558597	['calcium carbonate', 'cholecalciferol']	0	4402	3	123872	0	1	0	7979	3	120295	0	1	0	6222	3	122052	0	1	0	968	3	127306	0	1
p.Glu870Gln	eur	2	0	7.79563e-06	0	0	0	0	0	0.303646	0.0545126	0	0	0.00113588	0.247997	0	2.26285	-0.0540216	0.461627				0.0387599	0.934748	['calcium carbonate']	0	4402	2	123873	0	1	0	7979	2	120296	0	1	0	6222	2	122053	0	1	0	968	2	127307	0	1
p.Thr289Met	sas	1	0	0.000160308	0	0	0	0	0	0.296401	0.0464011	0	0	0	0.25	0	2.27057	-0.0586604	0.54556						[]	0	42	1	3076	0	1	0	74	1	3044	0	1	0	73	1	3045	0	1	0	8	1	3110	0	1
p.Thr1021Met	eur	1	0	3.89781e-06	0	0	0	0	0	0.293853	0.30578	-0.0425614	0	0	0.0306347	0	2.17124	-0.138082	0.183348	1.00099	-0.0811334	0.677035			[]	0	4402	1	123874	0	1	0	7979	1	120297	0	1	0	6222	1	122054	0	1	0	968	1	127308	0	1
p.Glu499Lys	eur	1	0	3.89781e-06	0	0	0	0	0	0.293134	0.0451366	0	0	0	0.247997	0	2.27057	-0.0600983	0.56252						[]	0	4402	1	123874	0	1	0	7979	1	120297	0	1	0	6222	1	122054	0	1	0	968	1	127308	0	1
p.Ser247Phe	eur	29	0	0.000113038	0	0	0	0	1	0.288259	-0.0034018	0.0279363	0	0.0700682	0.193657	0	2.32072	0.00793361	0.72003	1.12208	0.046005	0.636678	0.131062	0.291998	['calcium carbonate', 'cholecalciferol']	1	4401	28	123847	1.00502	1	3	7976	26	120272	1.73991	0.423851	0	6222	29	122026	0	0.400845	0	968	29	127280	0	1
p.Gly329Asp	eur	2	0	7.79575e-06	0	0	0	0	0	0.287001	0	0	0	0.0370013	0.25	0							0.206762	0.662283	['cholecalciferol']	0	4402	2	123873	0	1	0	7979	2	120296	0	1	0	6222	2	122053	0	1	0	968	2	127307	0	1
p.Gly1066Asp	afr	1	0	9.77651e-06	0	0	0	0	0	0.281909	0.243186	-0.100593	0	0	0.139316	0	2.16245	-0.128315	0.234147	1.00099	-0.125896	0.552074			[]	0	695	1	50448	0	1	0	1419	1	49724	0	1	0	3102	1	48041	0	1	0	163	1	50980	0	1
p.Arg752Cys	eur	3	0	1.16934e-05	0	0	1	0	0	0.281392	-0.223979	-0.357465	0.612837	0	0.25	0	2.43296	0.12121	0.242799	0.87183	-0.209713	0.281581			[]	0	4402	3	123872	0	1	0	7979	3	120295	0	1	0	6222	3	122052	0	1	0	968	3	127306	0	1
p.Arg638His	eur	11	0	4.28763e-05	0	0	0	0	0	0.281321	0.0952575	0.0778906	0	-0.141827	0.25	0	2.25924	-0.0481451	0.219668	1.19473	0.107102	0.58233	-0.233631	0.24714	['cholecalciferol']	0	4402	11	123864	0	1	1	7978	10	120288	1.50775	0.506607	0	6222	11	122044	0	1	0	968	11	127298	0	1
p.Gln754Pro	amr	2	0	2.43831e-05	0	0	0	0	0	0.280156	-0.170733	0	0	0.257232	0.193657	0	2.38642	0.111448	0.309275				0.44688	0.265694	['calcium carbonate']	0	612	2	40401	0	1	0	1921	2	39092	0	1	0	1720	2	39293	0	1	0	119	2	40894	0	1
p.Ile491Val	afr	1	0	9.77689e-06	0	0	0	0	0	0.276943	0.0269434	0	0	0	0.25	0	2.26059	-0.0484669	0.653215						[]	0	695	1	50448	0	1	0	1419	1	49724	0	1	0	3102	1	48041	0	1	0	163	1	50980	0	1
p.Ser387Gly	eur	1	0	3.89797e-06	0	0	0	0	0	0.276502	0.00836576	0.237502	0	0	0.0306347	0	2.27427	-0.0274217	0.791599	1.24387	0.175908	0.366469			[]	0	4402	1	123874	0	1	1	7978	0	120298	inf	0.0622013	0	6222	1	122054	0	1	0	968	1	127308	0	1
p.Thr609Met	afr	2	0	1.9553e-05	0	0	0	0	0	0.272481	0.0224808	0	0	0	0.25	0	2.27414	-0.0445597	0.67945						[]	0	695	2	50447	0	1	0	1419	2	49723	0	1	0	3102	2	48040	0	1	0	163	2	50979	0	1
p.Ile857Thr	eur	8	0	3.11832e-05	0	0	0	0	0	0.268802	0.00120515	-0.069279	0	0.0868755	0.25	0	2.30004	-0.0071103	0.878238	0.984845	-0.101538	0.602126	0.20734	0.381066	['calcitriol', 'calcium carbonate', 'cholecalciferol']	0	4402	8	123867	0	1	0	7979	8	120290	0	1	1	6221	7	122048	2.80267	0.328185	0	968	8	127301	0	1
p.Ile686Val	sas	4	0	0.000641231	0	0	0	0	0	0.268587	-0.00427835	0	0	0.0228653	0.25	0	2.34543	0.0192109	0.843159				0.115661	0.634319	['calcium carbonate']	0	42	4	3073	0	1	0	74	4	3041	0	1	0	73	4	3042	0	1	0	8	4	3107	0	1
p.Asp398Asn	eas	15	0	0.00135747	0	0	0	0	0	0.263554	-0.0921983	0.0100976	0.328844	0.0405167	-0.023706	0	2.37352	0.0454128	0.211142	1.14441	0.0303554	0.780889	0.103872	0.407321	['calcium carbonate', 'cholecalciferol']	0	51	15	5459	0	1	0	125	15	5385	0	1	0	120	15	5390	0	1	0	7	15	5503	0	1
p.Ile283Thr	amr	2	0	2.43855e-05	0	0	0	0	0	0.263356	0.0133556	0	0	0	0.25	0	2.24562	-0.0352256	0.747936						[]	0	612	2	40401	0	1	0	1921	2	39092	0	1	0	1720	2	39293	0	1	0	119	2	40894	0	1
p.Gly903Arg	amr	1	0	1.21907e-05	0	0	0	0	0	0.259371	-0.000292815	0.011666	0	0	0.247997	0	2.2775	0.00549596	0.960009	1.16244	0.0481941	0.835292			[]	0	612	1	40402	0	1	1	1920	0	39094	inf	0.0468365	0	1720	1	39294	0	1	0	119	1	40895	0	1
p.Arg286His	eur	1	0	3.89791e-06	0	0	0	0	0	0.259189	0.0111915	0	0	0	0.247997	0	2.27057	-0.0314815	0.76161						[]	0	4402	1	123874	0	1	0	7979	1	120297	0	1	0	6222	1	122054	0	1	0	968	1	127308	0	1
p.Leu464Val	eur	1	0	3.89788e-06	0	0	0	0	0	0.258839	0.00883923	0	0	0	0.25	0	2.28929	-0.0281494	0.7862						[]	0	4402	1	123874	0	1	0	7979	1	120297	0	1	0	6222	1	122054	0	1	0	968	1	127308	0	1
p.Arg716His	sas	1	0	0.000160308	0	0	0	0	0	0.258649	0.008649	0	0	0	0.25	0	2.26309	-0.0268947	0.781651						[]	0	42	1	3076	0	1	1	73	0	3045	inf	0.0237256	0	73	1	3045	0	1	0	8	1	3110	0	1
p.Ser497Tyr	eur	1	0	3.89781e-06	0	0	0	0	0	0.258213	0.00821258	0	0	0	0.25	0	2.30896	-0.0271826	0.793391						[]	0	4402	1	123874	0	1	0	7979	1	120297	0	1	0	6222	1	122054	0	1	0	968	1	127308	0	1
p.Pro163Ser	eur	1	0	3.89788e-06	0	0	0	0	0	0.256328	0.00632822	0	0	0	0.25	0	2.28305	-0.0240007	0.817112						[]	0	4402	1	123874	0	1	0	7979	1	120297	0	1	0	6222	1	122054	0	1	0	968	1	127308	0	1
p.Gly768Val	eur	1	0	3.89785e-06	0	0	0	0	0	0.253313	0.00331289	0	0	0	0.25	0	2.28645	-0.0175729	0.865529						[]	0	4402	1	123874	0	1	0	7979	1	120297	0	1	0	6222	1	122054	0	1	0	968	1	127308	0	1
p.Ala772Thr	eur	4	0	1.55913e-05	0	0	0	0	0	0.253273	0.00327327	0	0	0	0.25	0	2.29303	-0.017471	0.866303						[]	0	4402	4	123871	0	1	0	7979	4	120294	0	1	0	6222	4	122051	0	1	0	968	4	127305	0	1
p.Leu1014Phe	amr	2	0	2.43813e-05	0	0	0	0	0	0.253045	-0.0944914	0	0	0.15388	0.193657	0	2.38036	0.0861874	0.431779				0.35839	0.37208	['cholecalciferol']	0	612	2	40401	0	1	0	1921	2	39092	0	1	0	1720	2	39293	0	1	0	119	2	40894	0	1
p.Val165Ile	eur	2	0	7.79569e-06	0	0	0	0	0	0.252999	-0.000862986	0	0	0.00586432	0.247997	0	2.31424	0.00911286	0.930025				0.0863608	0.855254	['calcium carbonate']	0	4402	2	123873	0	1	0	7979	2	120296	0	1	0	6222	2	122053	0	1	0	968	2	127307	0	1
p.Glu921Lys	amr	5	0	6.09533e-05	0	0	0	0	0	0.251617	0.0579602	0	0	0	0.193657	0	2.22358	-0.051099	0.419416						[]	0	612	5	40398	0	1	0	1921	5	39089	0	1	0	1720	5	39290	0	1	0	119	5	40891	0	1
p.Cys739Tyr	amr	1	0	1.2191e-05	0	0	0	0	0	0.25	4.13838e-07	0	0	0	0.25	0	2.29552	-0.000208621	0.998482						[]	0	612	1	40402	0	1	0	1921	1	39093	0	1	0	1720	1	39294	0	1	0	119	1	40895	0	1
p.Phe204Ser	amr	1	0	1.21913e-05	0	0	0	0	0	0.25	0	0	0	0	0.25	0									[]	0	612	1	40402	0	1	0	1921	1	39093	0	1	0	1720	1	39294	0	1	0	119	1	40895	0	1
p.Arg227Gln	amr	1	0	1.2191e-05	0	0	1	0	0	0.25	0	0	0	0	0.25	0									[]	0	612	1	40402	0	1	0	1921	1	39093	0	1	0	1720	1	39294	0	1	0	119	1	40895	0	1
p.Ala615Thr	amr	1	0	1.21907e-05	0	0	0	0	0	0.25	0	0	0	0	0.25	0									[]	0	612	1	40402	0	1	0	1921	1	39093	0	1	0	1720	1	39294	0	1	0	119	1	40895	0	1
p.Pro308Ser	amr	1	0	1.2191e-05	0	0	0	0	0	0.25	0	0	0	0	0.25	0									[]	0	612	1	40402	0	1	0	1921	1	39093	0	1	0	1720	1	39294	0	1	0	119	1	40895	0	1
p.Phe637Leu	amr	1	0	1.21907e-05	0	0	0	0	0	0.25	0	0	0	0	0.25	0									[]	0	612	1	40402	0	1	0	1921	1	39093	0	1	0	1720	1	39294	0	1	0	119	1	40895	0	1
p.Ala579Ser	amr	1	0	1.21907e-05	0	0	0	0	0	0.25	0	0	0	0	0.25	0									[]	0	612	1	40402	0	1	0	1921	1	39093	0	1	0	1720	1	39294	0	1	0	119	1	40895	0	1
p.Arg233Gly	amr	1	0	1.21921e-05	0	0	0	0	0	0.25	0	0	0	0	0.25	0									[]	0	612	1	40402	0	1	0	1921	1	39093	0	1	0	1720	1	39294	0	1	0	119	1	40895	0	1
p.Phe183Ser	amr	1	0	1.21907e-05	0	0	0	0	0	0.25	0	0	0	0	0.25	0									[]	0	612	1	40402	0	1	0	1921	1	39093	0	1	0	1720	1	39294	0	1	0	119	1	40895	0	1
p.Glu649Asp	sas	1	0	0.000160308	0	0	0	0	0	0.25	0	0	0	0	0.25	0									[]	0	42	1	3076	0	1	0	74	1	3044	0	1	0	73	1	3045	0	1	0	8	1	3110	0	1
p.Cys739Tyr	sas	1	0	0.000160308	0	0	0	0	0	0.25	0	0	0	0	0.25	0									[]	0	42	1	3076	0	1	0	74	1	3044	0	1	0	73	1	3045	0	1	0	8	1	3110	0	1
p.Ile738Thr	sas	1	0	0.000160411	0	0	0	0	0	0.25	0	0	0	0	0.25	0									[]	0	42	1	3076	0	1	0	74	1	3044	0	1	0	73	1	3045	0	1	0	8	1	3110	0	1
p.Glu759Lys	amr	1	0	1.21907e-05	0	0	0	0	0	0.25	0	0	0	0	0.25	0									[]	0	612	1	40402	0	1	0	1921	1	39093	0	1	0	1720	1	39294	0	1	0	119	1	40895	0	1
p.Arg96GlyfsTer17	amr	1	0	1.21907e-05	0	0	0	0	0	0.25	0	0	0	0	0.25	0									[]	0	612	1	40402	0	1	0	1921	1	39093	0	1	0	1720	1	39294	0	1	0	119	1	40895	0	1
p.Ala746Thr	amr	2	0	2.43813e-05	0	0	0	0	0	0.25	0	0	0	0	0.25	0									[]	0	612	2	40401	0	1	0	1921	2	39092	0	1	0	1720	2	39293	0	1	0	119	2	40894	0	1
p.Gly21Arg	amr	1	0	1.2191e-05	0	0	0	0	0	0.25	0	0	0	0	0.25	0									[]	0	612	1	40402	0	1	0	1921	1	39093	0	1	0	1720	1	39294	0	1	0	119	1	40895	0	1
p.Asp217Asn	sas	1	0	0.000160308	0	0	0	0	0	0.25	0	0	0	0	0.25	0									[]	0	42	1	3076	0	1	0	74	1	3044	0	1	0	73	1	3045	0	1	0	8	1	3110	0	1
p.Ala615Thr	sas	1	0	0.000160308	0	0	0	0	0	0.25	0	0	0	0	0.25	0									[]	0	42	1	3076	0	1	0	74	1	3044	0	1	0	73	1	3045	0	1	0	8	1	3110	0	1
p.Arg795Gln	afr	1	0	9.77651e-06	0	0	0	0	0	0.25	0	0	0	0	0.25	0									[]	0	695	1	50448	0	1	0	1419	1	49724	0	1	0	3102	1	48041	0	1	0	163	1	50980	0	1
p.Ala683Asp	afr	1	0	9.77632e-06	0	0	0	0	0	0.25	0	0	0	0	0.25	0									[]	0	695	1	50448	0	1	0	1419	1	49724	0	1	0	3102	1	48041	0	1	0	163	1	50980	0	1
p.Asn647Ser	afr	1	0	9.77689e-06	0	0	0	0	0	0.25	0	0	0	0	0.25	0									[]	0	695	1	50448	0	1	0	1419	1	49724	0	1	0	3102	1	48041	0	1	0	163	1	50980	0	1
p.Gly632Ser	afr	1	0	9.77632e-06	0	0	0	0	0	0.25	0	0	0	0	0.25	0									[]	0	695	1	50448	0	1	0	1419	1	49724	0	1	0	3102	1	48041	0	1	0	163	1	50980	0	1
p.Ile283Thr	afr	3	0	2.93353e-05	0	0	0	0	0	0.25	0	0	0	0	0.25	0									[]	0	695	3	50446	0	1	0	1419	3	49722	0	1	0	3102	3	48039	0	1	0	163	3	50978	0	1
p.Glu282Gly	afr	2	0	1.95526e-05	0	0	0	0	0	0.25	0	0	0	0	0.25	0									[]	0	695	2	50447	0	1	0	1419	2	49723	0	1	0	3102	2	48040	0	1	0	163	2	50979	0	1
p.Lys717Asn	afr	1	0	9.77632e-06	0	0	0	0	0	0.25	0	0	0	0	0.25	0									[]	0	695	1	50448	0	1	0	1419	1	49724	0	1	0	3102	1	48041	0	1	0	163	1	50980	0	1
p.Cys739Tyr	afr	1	0	9.77632e-06	0	0	0	0	0	0.25	0	0	0	0	0.25	0									[]	0	695	1	50448	0	1	0	1419	1	49724	0	1	0	3102	1	48041	0	1	0	163	1	50980	0	1
p.Ile635TyrfsTer73	afr	1	0	9.77632e-06	0	0	0	0	0	0.25	0	0	0	0	0.25	0									[]	0	695	1	50448	0	1	0	1419	1	49724	0	1	0	3102	1	48041	0	1	0	163	1	50980	0	1
p.Gly43Arg	afr	1	0	9.77727e-06	0	0	0	0	0	0.25	0	0	0	0	0.25	0									[]	0	695	1	50448	0	1	0	1419	1	49724	0	1	0	3102	1	48041	0	1	0	163	1	50980	0	1
p.Cys765AlafsTer12	afr	1	0	9.77632e-06	0	0	0	0	0	0.25	0	0	0	0	0.25	0									[]	0	695	1	50448	0	1	0	1419	1	49724	0	1	0	3102	1	48041	0	1	0	163	1	50980	0	1
p.Val477Met	afr	1	0	9.77651e-06	0	0	0	0	0	0.25	0	0	0	0	0.25	0									[]	0	695	1	50448	0	1	0	1419	1	49724	0	1	0	3102	1	48041	0	1	0	163	1	50980	0	1
p.Ile32Phe	eur	1	0	3.89836e-06	0	0	0	0	0	0.25	0	0	0	0	0.25	0									[]	0	4402	1	123874	0	1	0	7979	1	120297	0	1	0	6222	1	122054	0	1	0	968	1	127308	0	1
p.Gly474Arg	eur	1	0	3.89788e-06	0	0	0	0	0	0.25	0	0	0	0	0.25	0									[]	0	4402	1	123874	0	1	0	7979	1	120297	0	1	0	6222	1	122054	0	1	0	968	1	127308	0	1
p.Ile97Val	eur	1	0	3.89785e-06	0	0	0	0	0	0.25	0	0	0	0	0.25	0									[]	0	4402	1	123874	0	1	0	7979	1	120297	0	1	0	6222	1	122054	0	1	0	968	1	127308	0	1
p.Gly35Glu	eur	1	0	3.89794e-06	0	0	0	0	0	0.25	0	0	0	0	0.25	0									[]	0	4402	1	123874	0	1	0	7979	1	120297	0	1	0	6222	1	122054	0	1	0	968	1	127308	0	1
p.Ala45Glu	eur	1	0	3.89791e-06	0	0	0	0	0	0.25	0	0	0	0	0.25	0									[]	0	4402	1	123874	0	1	0	7979	1	120297	0	1	0	6222	1	122054	0	1	0	968	1	127308	0	1
p.Ile61TyrfsTer4	eur	1	0	3.89781e-06	0	0	0	0	0	0.25	0	0	0	0	0.25	0									[]	0	4402	1	123874	0	1	0	7979	1	120297	0	1	0	6222	1	122054	0	1	0	968	1	127308	0	1
p.Arg66Leu	eur	2	0	7.79575e-06	0	0	0	0	0	0.25	0	0	0	0	0.25	0									[]	0	4402	2	123873	0	1	0	7979	2	120296	0	1	0	6222	2	122053	0	1	0	968	2	127307	0	1
p.Ile427Met	eur	2	0	7.79678e-06	0	0	0	0	0	0.25	0	0	0	0	0.25	0									[]	0	4402	2	123873	0	1	0	7979	2	120296	0	1	0	6222	2	122053	0	1	0	968	2	127307	0	1
p.Arg701His	eur	1	0	3.89781e-06	0	0	0	0	0	0.25	0	0	0	0	0.25	0									[]	0	4402	1	123874	0	1	0	7979	1	120297	0	1	0	6222	1	122054	0	1	0	968	1	127308	0	1
p.Pro1015ArgfsTer9	eur	1	0	3.89791e-06	0	0	0	0	0	0.25	0	0	0	0	0.25	0									[]	0	4402	1	123874	0	1	0	7979	1	120297	0	1	0	6222	1	122054	0	1	0	968	1	127308	0	1
p.Thr609Met	eur	1	0	3.89781e-06	0	0	0	0	0	0.25	0	0	0	0	0.25	0									[]	0	4402	1	123874	0	1	0	7979	1	120297	0	1	0	6222	1	122054	0	1	0	968	1	127308	0	1
p.Ala850Glu	eur	1	0	3.89781e-06	0	0	0	0	0	0.25	0	0	0	0	0.25	0									[]	0	4402	1	123874	0	1	0	7979	1	120297	0	1	0	6222	1	122054	0	1	0	968	1	127308	0	1
p.Ile259Thr	eur	1	0	3.89812e-06	0	0	0	0	0	0.25	0	0	0	0	0.25	0									[]	0	4402	1	123874	0	1	0	7979	1	120297	0	1	0	6222	1	122054	0	1	0	968	1	127308	0	1
p.Thr263Met	eur	1	0	3.89781e-06	0	0	0	0	0	0.25	0	0	0	0	0.25	0									[]	0	4402	1	123874	0	1	0	7979	1	120297	0	1	0	6222	1	122054	0	1	0	968	1	127308	0	1
p.Ile283Val	eur	1	0	3.89785e-06	0	0	0	0	0	0.25	0	0	0	0	0.25	0									[]	0	4402	1	123874	0	1	0	7979	1	120297	0	1	0	6222	1	122054	0	1	0	968	1	127308	0	1
p.Val313Glu	eur	1	0	3.89879e-06	0	0	0	0	0	0.25	0	0	0	0	0.25	0									[]	0	4402	1	123874	0	1	0	7979	1	120297	0	1	0	6222	1	122054	0	1	0	968	1	127308	0	1
p.Pro339Ser	eur	1	0	3.89788e-06	0	0	0	0	0	0.25	0	0	0	0	0.25	0									[]	0	4402	1	123874	0	1	0	7979	1	120297	0	1	0	6222	1	122054	0	1	0	968	1	127308	0	1
p.Thr1006AsnfsTer43	afr	1	0	9.77689e-06	0	0	0	0	0	0.25	0	0	0	0	0.25	0									[]	0	695	1	50448	0	1	0	1419	1	49724	0	1	0	3102	1	48041	0	1	0	163	1	50980	0	1
p.Arg898Trp	eur	1	0	3.89785e-06	0	0	0	0	0	0.25	0	0	0	0	0.25	0									[]	0	4402	1	123874	0	1	0	7979	1	120297	0	1	0	6222	1	122054	0	1	0	968	1	127308	0	1
p.Arg638Cys	eur	1	0	3.89781e-06	0	0	0	0	0	0.25	0	0	0	0	0.25	0									[]	0	4402	1	123874	0	1	0	7979	1	120297	0	1	0	6222	1	122054	0	1	0	968	1	127308	0	1
p.Ala152Ser	eur	1	0	3.89788e-06	0	0	0	0	0	0.25	0	0	0	0	0.25	0									[]	0	4402	1	123874	0	1	0	7979	1	120297	0	1	0	6222	1	122054	0	1	0	968	1	127308	0	1
p.Ala615Thr	eur	1	0	3.89785e-06	0	0	0	0	0	0.25	0	0	0	0	0.25	0									[]	0	4402	1	123874	0	1	0	7979	1	120297	0	1	0	6222	1	122054	0	1	0	968	1	127308	0	1
p.Arg185Pro	eas	1	0	9.04977e-05	0	0	0	0	0	0.25	0	0	0	0	0.25	0									[]	0	51	1	5473	0	1	0	125	1	5399	0	1	0	120	1	5404	0	1	0	7	1	5517	0	1
p.Cys691Ser	eur	1	0	3.89781e-06	0	0	0	0	0	0.25	0	0	0	0	0.25	0									[]	0	4402	1	123874	0	1	0	7979	1	120297	0	1	0	6222	1	122054	0	1	0	968	1	127308	0	1
p.Arg1009Ter	afr	3	0	2.93295e-05	0	0	0	0	0	0.25	0	0	0	0	0.25	0									[]	0	695	3	50446	0	1	0	1419	3	49722	0	1	0	3102	3	48039	0	1	0	163	3	50978	0	1
p.Pro89Arg	afr	2	0	1.95526e-05	0	0	0	0	0	0.25	0	0	0	0	0.25	0									[]	0	695	2	50447	0	1	0	1419	2	49723	0	1	0	3102	2	48040	0	1	0	163	2	50979	0	1
p.Arg891Cys	eur	1	0	3.89785e-06	0	0	0	0	0	0.25	0	0	0	0	0.25	0									[]	0	4402	1	123874	0	1	0	7979	1	120297	0	1	0	6222	1	122054	0	1	0	968	1	127308	0	1
p.Leu889SerfsTer45	eur	1	0	3.89781e-06	0	0	0	0	0	0.25	0	0	0	0	0.25	0									[]	0	4402	1	123874	0	1	0	7979	1	120297	0	1	0	6222	1	122054	0	1	0	968	1	127308	0	1
p.Ser794Cys	eur	1	0	3.89788e-06	0	0	0	0	0	0.25	0	0	0	0	0.25	0									[]	0	4402	1	123874	0	1	0	7979	1	120297	0	1	0	6222	1	122054	0	1	0	968	1	127308	0	1
p.Arg873His	eur	1	0	3.89788e-06	0	0	0	0	0	0.25	0	0	0	0	0.25	0									[]	0	4402	1	123874	0	1	0	7979	1	120297	0	1	0	6222	1	122054	0	1	0	968	1	127308	0	1
p.Leu159Val	eur	1	0	3.89785e-06	0	0	0	0	1	0.25	0	0	0	0	0.25	0									[]	0	4402	1	123874	0	1	0	7979	1	120297	0	1	0	6222	1	122054	0	1	0	968	1	127308	0	1
p.Pro163Leu	eur	1	0	3.89797e-06	0	0	0	0	0	0.25	0	0	0	0	0.25	0									[]	0	4402	1	123874	0	1	0	7979	1	120297	0	1	0	6222	1	122054	0	1	0	968	1	127308	0	1
p.Arg752His	eur	1	0	3.89788e-06	0	0	0	0	0	0.25	0	0	0	0	0.25	0									[]	0	4402	1	123874	0	1	0	7979	1	120297	0	1	0	6222	1	122054	0	1	0	968	1	127308	0	1
p.Ile761ArgfsTer23	eur	1	0	3.8983e-06	0	0	0	0	0	0.25	0	0	0	0	0.25	0									[]	0	4402	1	123874	0	1	0	7979	1	120297	0	1	0	6222	1	122054	0	1	0	968	1	127308	0	1
p.Tyr858Asp	eur	1	0	3.89791e-06	0	0	0	0	0	0.25	0	0	0	0	0.25	0									[]	0	4402	1	123874	0	1	0	7979	1	120297	0	1	0	6222	1	122054	0	1	0	968	1	127308	0	1
p.Arg866Gly	eur	1	0	3.89788e-06	0	0	0	0	0	0.25	0	0	0	0	0.25	0									[]	0	4402	1	123874	0	1	0	7979	1	120297	0	1	0	6222	1	122054	0	1	0	968	1	127308	0	1
p.Arg866His	eur	1	0	3.89788e-06	0	0	0	0	0	0.25	0	0	0	0	0.25	0									[]	0	4402	1	123874	0	1	0	7979	1	120297	0	1	0	6222	1	122054	0	1	0	968	1	127308	0	1
p.Gly670Arg	eur	1	0	3.89788e-06	0	0	0	0	0	0.25	0	0	0	0	0.25	0									[]	0	4402	1	123874	0	1	0	7979	1	120297	0	1	0	6222	1	122054	0	1	0	968	1	127308	0	1
p.Leu461Gln	afr	1	0	9.77632e-06	0	0	0	0	0	0.25	0	0	0	0	0.25	0									[]	0	695	1	50448	0	1	0	1419	1	49724	0	1	0	3102	1	48041	0	1	0	163	1	50980	0	1
p.Val460Ile	afr	1	0	9.77632e-06	0	0	0	0	0	0.25	0	0	0	0	0.25	0									[]	0	695	1	50448	0	1	0	1419	1	49724	0	1	0	3102	1	48041	0	1	0	163	1	50980	0	1
p.His595Gln	eas	1	0	9.04977e-05	0	0	0	0	0	0.25	0	0	0	0	0.25	0									[]	0	51	1	5473	0	1	0	125	1	5399	0	1	0	120	1	5404	0	1	0	7	1	5517	0	1
p.Ala850Val	eas	1	0	9.05141e-05	0	0	0	0	0	0.25	0	0	0	0	0.25	0									[]	0	51	1	5473	0	1	0	125	1	5399	0	1	0	120	1	5404	0	1	0	7	1	5517	0	1
p.Gly632Ser	eas	1	0	9.04977e-05	0	0	0	0	0	0.25	0	0	0	0	0.25	0									[]	0	51	1	5473	0	1	0	125	1	5399	0	1	0	120	1	5404	0	1	0	7	1	5517	0	1
p.Arg331Trp	eas	1	0	9.04977e-05	0	0	0	0	0	0.25	0	0	0	0	0.25	0									[]	0	51	1	5473	0	1	0	125	1	5399	0	1	0	120	1	5404	0	1	0	7	1	5517	0	1
p.Gln1028Ter	eas	1	0	9.04977e-05	0	0	0	0	0	0.25	0	0	0	0	0.25	0									[]	0	51	1	5473	0	1	0	125	1	5399	0	1	0	120	1	5404	0	1	0	7	1	5517	0	1
p.Ile40Val	eas	1	0	9.05141e-05	0	0	0	0	0	0.249921	-7.88036e-05	0	0	0	0.25	0	2.34543	0.00277178	0.978457						[]	0	51	1	5473	0	1	0	125	1	5399	0	1	0	120	1	5404	0	1	0	7	1	5517	0	1
p.Arg701Ser	afr	1	0	9.77632e-06	0	0	0	0	0	0.249867	-0.000133389	0	0	0	0.25	0	2.31798	0.0036909	0.972695						[]	0	695	1	50448	0	1	0	1419	1	49724	0	1	0	3102	1	48041	0	1	0	163	1	50980	0	1
p.Thr609Lys	eur	1	0	3.89781e-06	0	0	0	0	0	0.249814	-0.000186135	0	0	0	0.25	0	2.33295	0.00427142	0.96717						[]	0	4402	1	123874	0	1	0	7979	1	120297	0	1	0	6222	1	122054	0	1	0	968	1	127308	0	1
p.Arg701Cys	afr	1	0	9.77632e-06	0	0	0	0	0	0.248553	0.0129309	-0.0123754	0	0	0.247997	0	2.27414	-0.0343954	0.74977	1.06557	-0.0472927	0.823199			[]	0	695	1	50448	0	1	1	1418	0	49725	inf	0.0277452	0	3102	1	48041	0	1	0	163	1	50980	0	1
p.Asn488Ser	afr	2	0	1.9558e-05	0	0	0	0	0	0.248483	0	0.000485616	0	0	0.247997	0				1.09786	0.00970475	0.963479			[]	0	695	2	50447	0	1	0	1419	2	49723	0	1	0	3102	2	48040	0	1	0	163	2	50979	0	1
p.Ile614Met	afr	1	0	9.77632e-06	0	0	0	0	0	0.247997	0	0	0	0	0.247997	0									[]	0	695	1	50448	0	1	0	1419	1	49724	0	1	0	3102	1	48041	0	1	0	163	1	50980	0	1
p.Leu547Arg	afr	1	0	9.7767e-06	0	0	0	0	0	0.247997	0	0	0	0	0.247997	0									[]	0	695	1	50448	0	1	0	1419	1	49724	0	1	0	3102	1	48041	0	1	0	163	1	50980	0	1
p.Thr609Ala	afr	1	0	9.77651e-06	0	0	0	0	0	0.247997	0	0	0	0	0.247997	0									[]	0	695	1	50448	0	1	0	1419	1	49724	0	1	0	3102	1	48041	0	1	0	163	1	50980	0	1
p.Arg286His	afr	2	0	1.95526e-05	0	0	0	0	0	0.247997	0	0	0	0	0.247997	0									[]	0	695	2	50447	0	1	0	1419	2	49723	0	1	0	3102	2	48040	0	1	0	163	2	50979	0	1
p.Leu51Phe	afr	1	0	9.77632e-06	0	0	0	0	0	0.247997	0	0	0	0	0.247997	0									[]	0	695	1	50448	0	1	0	1419	1	49724	0	1	0	3102	1	48041	0	1	0	163	1	50980	0	1
p.Ser272Asn	afr	2	0	1.95526e-05	0	0	0	0	0	0.247997	0	0	0	0	0.247997	0									[]	0	695	2	50447	0	1	0	1419	2	49723	0	1	0	3102	2	48040	0	1	0	163	2	50979	0	1
p.Arg331Gln	afr	1	0	9.77651e-06	0	0	0	0	0	0.247997	0	0	0	0	0.247997	0									[]	0	695	1	50448	0	1	0	1419	1	49724	0	1	0	3102	1	48041	0	1	0	163	1	50980	0	1
p.Leu91Phe	afr	1	0	9.77632e-06	0	0	0	0	0	0.247997	0	0	0	0	0.247997	0									[]	0	695	1	50448	0	1	0	1419	1	49724	0	1	0	3102	1	48041	0	1	0	163	1	50980	0	1
p.Glu251Gly	afr	7	0	6.84342e-05	0	0	0	0	0	0.247997	0	0	0	0	0.247997	0									[]	0	695	7	50442	0	1	0	1419	7	49718	0	1	0	3102	7	48035	0	1	0	163	7	50974	0	1
p.Ser899Pro	eur	1	0	3.89791e-06	0	0	0	0	0	0.247997	0	0	0	0	0.247997	0									[]	0	4402	1	123874	0	1	0	7979	1	120297	0	1	0	6222	1	122054	0	1	0	968	1	127308	0	1
p.Asn639Asp	eur	1	0	3.89788e-06	0	0	0	0	0	0.247997	0	0	0	0	0.247997	0									[]	0	4402	1	123874	0	1	0	7979	1	120297	0	1	0	6222	1	122054	0	1	0	968	1	127308	0	1
p.Ser912Phe	eur	1	0	3.89788e-06	0	0	0	0	0	0.247997	0	0	0	0	0.247997	0									[]	0	4402	1	123874	0	1	0	7979	1	120297	0	1	0	6222	1	122054	0	1	0	968	1	127308	0	1
p.Asn893Asp	eur	3	0	1.16938e-05	0	0	0	0	0	0.247997	0	0	0	0	0.247997	0									[]	0	4402	3	123872	0	1	0	7979	3	120295	0	1	0	6222	3	122052	0	1	0	968	3	127306	0	1
p.Phe391Val	eur	1	0	3.89794e-06	0	0	0	0	0	0.247997	0	0	0	0	0.247997	0									[]	0	4402	1	123874	0	1	0	7979	1	120297	0	1	0	6222	1	122054	0	1	0	968	1	127308	0	1
p.Arg890His	eur	1	0	3.89785e-06	0	0	0	0	0	0.247997	0	0	0	0	0.247997	0									[]	0	4402	1	123874	0	1	0	7979	1	120297	0	1	0	6222	1	122054	0	1	0	968	1	127308	0	1
p.Asn855His	eur	1	0	3.898e-06	0	0	0	0	0	0.247997	0	0	0	0	0.247997	0									[]	0	4402	1	123874	0	1	0	7979	1	120297	0	1	0	6222	1	122054	0	1	0	968	1	127308	0	1
p.Ile434Met	eur	1	0	3.89815e-06	0	0	0	0	0	0.247997	0	0	0	0	0.247997	0									[]	0	4402	1	123874	0	1	0	7979	1	120297	0	1	0	6222	1	122054	0	1	0	968	1	127308	0	1
p.Val455Phe	eur	1	0	3.89781e-06	0	0	0	0	0	0.247997	0	0	0	0	0.247997	0									[]	0	4402	1	123874	0	1	0	7979	1	120297	0	1	0	6222	1	122054	0	1	0	968	1	127308	0	1
p.Thr263Ala	eur	1	0	3.89791e-06	0	0	0	0	0	0.247997	0	0	0	0	0.247997	0									[]	0	4402	1	123874	0	1	0	7979	1	120297	0	1	0	6222	1	122054	0	1	0	968	1	127308	0	1
p.His766Gln	eur	1	0	3.89788e-06	0	0	0	0	1	0.247997	0	0	0	0	0.247997	0									[]	0	4402	1	123874	0	1	0	7979	1	120297	0	1	0	6222	1	122054	0	1	0	968	1	127308	0	1
p.Tyr510Cys	amr	1	0	1.21919e-05	0	0	0	0	0	0.247997	0	0	0	0	0.247997	0									[]	0	612	1	40402	0	1	0	1921	1	39093	0	1	0	1720	1	39294	0	1	0	119	1	40895	0	1
p.His766Gln	amr	1	0	1.21907e-05	0	0	0	0	1	0.247997	0	0	0	0	0.247997	0									[]	0	612	1	40402	0	1	0	1921	1	39093	0	1	0	1720	1	39294	0	1	0	119	1	40895	0	1
p.Phe968Ser	sas	1	0	0.000160308	0	0	0	0	0	0.247997	0	0	0	0	0.247997	0									[]	0	42	1	3076	0	1	0	74	1	3044	0	1	0	73	1	3045	0	1	0	8	1	3110	0	1
p.Ser875Arg	sas	1	0	0.000160308	0	0	0	0	0	0.247997	0	0	0	0	0.247997	0									[]	0	42	1	3076	0	1	0	74	1	3044	0	1	0	73	1	3045	0	1	0	8	1	3110	0	1
p.Asn488Ser	sas	1	0	0.000160411	0	0	0	0	0	0.247997	0	0	0	0	0.247997	0									[]	0	42	1	3076	0	1	0	74	1	3044	0	1	0	73	1	3045	0	1	0	8	1	3110	0	1
p.Arg890His	afr	1	0	9.77632e-06	0	0	0	0	0	0.247148	-0.000849615	0	0	0	0.247997	0	2.32048	0.00922159	0.931856						[]	0	695	1	50448	0	1	0	1419	1	49724	0	1	0	3102	1	48041	0	1	0	163	1	50980	0	1
p.Gly632Ala	eur	1	0	3.89788e-06	0	0	0	0	0	0.246271	-0.00172625	0	0	0	0.247997	0	2.32048	0.0127991	0.90184						[]	0	4402	1	123874	0	1	0	7979	1	120297	0	1	0	6222	1	122054	0	1	0	968	1	127308	0	1
p.Arg678His	eur	1	0	3.89785e-06	0	0	0	0	0	0.243913	-0.00608677	0	0	0	0.25	0	2.33545	0.0235563	0.820421						[]	0	4402	1	123874	0	1	0	7979	1	120297	0	1	0	6222	1	122054	0	1	0	968	1	127308	0	1
p.Asn471Ile	amr	2	0	2.43819e-05	0	0	0	0	0	0.240211	-0.00778638	0	0	0	0.247997	0	2.29552	0.0272686	0.803534						[]	0	612	2	40401	0	1	0	1921	2	39092	0	1	0	1720	2	39293	0	1	0	119	2	40894	0	1
p.Asp382Asn	afr	3	0	2.93295e-05	0	0	0	0	0	0.237052	-0.0123247	0.0717173	0	0.0383436	0.139316	0	2.34543	0.0279826	0.713629	1.21087	0.107903	0.61008	0.168564	0.59228	['cholecalciferol']	0	695	3	50446	0	1	0	1419	3	49722	0	1	0	3102	3	48039	0	1	0	163	3	50978	0	1
p.Lys349Asn	eur	1	0	3.89794e-06	0	0	0	0	0	0.234963	-0.0130349	0	0	0	0.247997	0	2.34543	0.0338323	0.74443						[]	0	4402	1	123874	0	1	0	7979	1	120297	0	1	0	6222	1	122054	0	1	0	968	1	127308	0	1
p.Glu981Lys	amr	1	0	1.2191e-05	0	0	0	0	0	0.234554	-0.0134437	0	0	0	0.247997	0	2.308	0.0353344	0.747177						[]	0	612	1	40402	0	1	0	1921	1	39093	0	1	0	1720	1	39294	0	1	0	119	1	40895	0	1
p.Arg205Cys	afr	4	0	3.91053e-05	0	1	0	0	1	0.233224	-0.421112	-0.0974989	0	0.00383747	0.247997	1	2.44689	0.131135	0.0854389	1.02341	-0.102537	0.493134	0.052894	0.846155	['cholecalciferol']	0	695	4	50445	0	1	0	1419	4	49721	0	1	0	3102	4	48038	0	1	0	163	4	50977	0	1
p.Ile816Asn	eur	1	0	3.89791e-06	0	0	0	0	0	0.232718	-0.0172818	0	0	0	0.25	0	2.34231	0.0386213	0.709797						[]	0	4402	1	123874	0	1	0	7979	1	120297	0	1	0	6222	1	122054	0	1	0	968	1	127308	0	1
p.Arg929Lys	afr	5	0	4.88864e-05	0	0	0	0	0	0.231134	0.000834691	0	0	0.0909828	0.139316	0	2.3083	-0.00691069	0.911628				0.215112	0.377612	['calcium carbonate', 'cholecalciferol']	0	695	5	50444	0	1	0	1419	5	49720	0	1	0	3102	5	48037	0	1	0	163	5	50976	0	1
p.Arg520Ser	eas	1	0	9.04977e-05	0	0	0	0	0	0.229612	0.0902961	0	0	0	0.139316	0	2.22691	-0.0814439	0.427716						[]	0	51	1	5473	0	1	0	125	1	5399	0	1	0	120	1	5404	0	1	0	7	1	5517	0	1
p.Glu282Asp	eur	1	0	3.89785e-06	0	0	0	0	0	0.222954	-0.0270459	0	0	0	0.25	0	2.3579	0.0475515	0.646814						[]	0	4402	1	123874	0	1	0	7979	1	120297	0	1	1	6221	0	122055	inf	0.0485044	0	968	1	127308	0	1
p.Arg716His	eas	6	0	0.000542986	0	0	0	0	0	0.222705	-0.0283288	0	0	0.00103377	0.25	0	2.34127	0.0331219	0.519349				0.0237553	0.904654	['calcium carbonate']	0	51	6	5468	0	1	0	125	6	5394	0	1	0	120	6	5399	0	1	0	7	6	5512	0	1
p.Thr263Met	amr	1	0	1.21907e-05	0	0	0	0	0	0.219343	-0.535468	0	0	0.504811	0.25	0	2.45355	0.179431	0.101668				0.725386	0.201409	['calcium carbonate']	0	612	1	40402	0	1	0	1921	1	39093	0	1	0	1720	1	39294	0	1	0	119	1	40895	0	1
p.Thr609Ala	eur	3	0	1.16938e-05	0	0	0	0	0	0.21818	-0.0494063	0.00544095	0	0.0141478	0.247997	0	2.35236	0.0461928	0.440728	1.09786	0.0304704	0.875672	0.118374	0.759421	['calcium carbonate']	0	4402	3	123872	0	1	0	7979	3	120295	0	1	0	6222	3	122052	0	1	0	968	3	127306	0	1
p.Ala324Thr	eur	1	0	3.89785e-06	0	0	0	0	0	0.214793	-0.0332039	0	0	0	0.247997	0	2.35374	0.0522509	0.614595						[]	0	4402	1	123874	0	1	0	7979	1	120297	0	1	0	6222	1	122054	0	1	0	968	1	127308	0	1
p.Thr609Met	amr	1	0	1.21907e-05	0	0	0	0	0	0.214707	0.0228133	-0.0581064	0	0	0.25	0	2.25583	-0.0452706	0.67975	1.00099	-0.102967	0.657326			[]	0	612	1	40402	0	1	0	1921	1	39093	0	1	0	1720	1	39294	0	1	0	119	1	40895	0	1
p.Leu422Val	eur	1	0	3.89803e-06	0	0	0	0	0	0.212965	0.0212412	-0.00193303	0	0	0.193657	0	2.27189	-0.0425177	0.682018	1.0279	-0.0183837	0.924799			[]	0	4402	1	123874	0	1	0	7979	1	120297	0	1	0	6222	1	122054	0	1	0	968	1	127308	0	1
p.Pro935Leu	eur	3	0	1.16937e-05	0	0	0	0	0	0.210738	0.00302153	0	0	0.0684	0.139316	0	2.29634	-0.0140528	0.848142				0.245132	0.525977	['calcium carbonate', 'cholecalciferol']	0	4402	3	123872	0	1	1	7978	2	120296	7.53923	0.175239	0	6222	3	122052	0	1	0	968	3	127306	0	1
p.Gln1001Pro	eas	1	0	9.04977e-05	0	0	0	0	0	0.20946	-0.00167678	-0.0368603	0	0	0.247997	0	2.32306	0.012552	0.90273	1.01713	-0.0807079	0.712078			[]	0	51	1	5473	0	1	0	125	1	5399	0	1	0	120	1	5404	0	1	0	7	1	5517	0	1
p.Val737Ala	amr	1	0	1.2191e-05	0	0	0	0	0	0.208068	-0.0399298	0	0	0	0.247997	0	2.32048	0.0585642	0.59316						[]	0	612	1	40402	0	1	0	1921	1	39093	0	1	0	1720	1	39294	0	1	0	119	1	40895	0	1
p.Arg227Ter	eur	1	0	3.89797e-06	0	0	0	0	0	0.206983	-0.00522161	-0.0377954	0	0	0.25	0	2.36834	0.0218862	0.832968	1.03328	-0.0767686	0.693469			[]	0	4402	1	123874	0	1	0	7979	1	120297	0	1	0	6222	1	122054	0	1	0	968	1	127308	0	1
p.Thr103Ile	eas	15	0	0.00135747	0	0	0	0	0	0.203769	-0.0202985	0	0	-0.0259323	0.25	0	2.32909	0.0244736	0.529748				-0.0854429	0.497159	['calcium carbonate', 'cholecalciferol']	0	51	15	5459	0	1	1	124	14	5386	3.10253	0.290862	1	119	14	5391	3.23589	0.280936	0	7	15	5503	0	1
p.Glu257Gly	amr	1	0	1.2191e-05	0	0	0	0	0	0.20262	0.00896282	0	0	0	0.193657	0	2.25394	-0.0291621	0.790226						[]	0	612	1	40402	0	1	0	1921	1	39093	0	1	0	1720	1	39294	0	1	0	119	1	40895	0	1
p.Ser915Thr	eas	1	0	9.04977e-05	0	0	0	0	0	0.202086	-0.0459116	0	0	0	0.247997	0	2.39533	0.0601976	0.557529						[]	0	51	1	5473	0	1	0	125	1	5399	0	1	0	120	1	5404	0	1	0	7	1	5517	0	1
p.Ile738Thr	amr	5	0	6.09667e-05	0	0	0	0	0	0.198229	-0.00169322	0	0	-0.0500781	0.25	0	2.31438	0.00983769	0.876475				-0.16907	0.505595	['cholecalciferol']	0	612	5	40398	0	1	0	1921	5	39089	0	1	0	1720	5	39290	0	1	0	119	5	40891	0	1
p.Ser448Cys	afr	1	0	9.77632e-06	0	0	0	0	0	0.194113	-0.0558873	0	0	0	0.25	0	2.38441	0.0675876	0.530772						[]	0	695	1	50448	0	1	0	1419	1	49724	0	1	0	3102	1	48041	0	1	0	163	1	50980	0	1
p.Ser1069Asn	eur	1	0	3.89785e-06	0	0	0	0	0	0.193657	0	0	0	0	0.193657	0									[]	0	4402	1	123874	0	1	0	7979	1	120297	0	1	0	6222	1	122054	0	1	0	968	1	127308	0	1
p.Asn524Lys	afr	1	0	9.77632e-06	0	0	0	0	0	0.193657	0	0	0	0	0.193657	0									[]	0	695	1	50448	0	1	0	1419	1	49724	0	1	0	3102	1	48041	0	1	0	163	1	50980	0	1
p.Asn583Ser	afr	1	0	9.77689e-06	0	0	0	0	0	0.193657	0	0	0	0	0.193657	0									[]	0	695	1	50448	0	1	0	1419	1	49724	0	1	0	3102	1	48041	0	1	0	163	1	50980	0	1
p.Leu631Val	afr	1	0	9.77651e-06	0	0	0	0	0	0.193657	0	0	0	0	0.193657	0									[]	0	695	1	50448	0	1	0	1419	1	49724	0	1	0	3102	1	48041	0	1	0	163	1	50980	0	1
p.Thr712Ala	afr	3	0	2.93301e-05	0	0	0	0	0	0.193657	0	0	0	0	0.193657	0									[]	0	695	3	50446	0	1	0	1419	3	49722	0	1	0	3102	3	48039	0	1	0	163	3	50978	0	1
p.Asn512Asp	eur	1	0	3.89794e-06	0	0	0	0	0	0.193657	0	0	0	0	0.193657	0									[]	0	4402	1	123874	0	1	0	7979	1	120297	0	1	0	6222	1	122054	0	1	0	968	1	127308	0	1
p.Phe924Ser	eur	1	0	3.89812e-06	0	0	0	0	0	0.193657	0	0	0	0	0.193657	0									[]	0	4402	1	123874	0	1	0	7979	1	120297	0	1	0	6222	1	122054	0	1	0	968	1	127308	0	1
p.Cys962Tyr	eur	2	0	7.79593e-06	0	0	0	0	0	0.193657	0	0	0	0	0.193657	0									[]	0	4402	2	123873	0	1	0	7979	2	120296	0	1	0	6222	2	122053	0	1	0	968	2	127307	0	1
p.Phe924Val	eur	1	0	3.90421e-06	0	0	0	0	0	0.193657	0	0	0	0	0.193657	0									[]	0	4402	1	123874	0	1	0	7979	1	120297	0	1	0	6222	1	122054	0	1	0	968	1	127308	0	1
p.Arg285Trp	amr	2	0	2.43813e-05	0	0	0	0	0	0.193657	0	0	0	0	0.193657	0									[]	0	612	2	40401	0	1	0	1921	2	39092	0	1	0	1720	2	39293	0	1	0	119	2	40894	0	1
p.His359Arg	amr	1	0	1.2191e-05	0	0	0	0	0	0.193657	0	0	0	0	0.193657	0									[]	0	612	1	40402	0	1	0	1921	1	39093	0	1	0	1720	1	39294	0	1	0	119	1	40895	0	1
p.Thr712Asn	amr	1	0	1.21907e-05	0	0	0	0	0	0.193657	0	0	0	0	0.193657	0									[]	0	612	1	40402	0	1	0	1921	1	39093	0	1	0	1720	1	39294	0	1	0	119	1	40895	0	1
p.Val149Ile	amr	1	0	1.21907e-05	0	0	0	0	0	0.193657	0	0	0	0	0.193657	0									[]	0	612	1	40402	0	1	0	1921	1	39093	0	1	0	1720	1	39294	0	1	0	119	1	40895	0	1
p.Thr712Ala	amr	1	0	1.2191e-05	0	0	0	0	0	0.193657	0	0	0	0	0.193657	0									[]	0	612	1	40402	0	1	0	1921	1	39093	0	1	0	1720	1	39294	0	1	0	119	1	40895	0	1
p.His429Gln	eur	1	0	3.89785e-06	0	0	0	0	0	0.193657	0	0	0	0	0.193657	0									[]	0	4402	1	123874	0	1	0	7979	1	120297	0	1	0	6222	1	122054	0	1	0	968	1	127308	0	1
p.Pro498Gln	eur	1	0	3.89781e-06	0	0	0	0	0	0.193657	0	0	0	0	0.193657	0									[]	0	4402	1	123874	0	1	0	7979	1	120297	0	1	0	6222	1	122054	0	1	0	968	1	127308	0	1
p.Cys6Gly	amr	1	0	1.21916e-05	0	0	0	0	0	0.193657	0	0	0	0	0.193657	0									[]	0	612	1	40402	0	1	0	1921	1	39093	0	1	0	1720	1	39294	0	1	0	119	1	40895	0	1
p.His715Tyr	eur	1	0	3.89785e-06	0	0	0	0	0	0.193657	0	0	0	0	0.193657	0									[]	0	4402	1	123874	0	1	0	7979	1	120297	0	1	0	6222	1	122054	0	1	0	968	1	127308	0	1
p.Val894Gly	eur	1	0	3.89791e-06	0	0	0	0	0	0.193657	0	0	0	0	0.193657	0									[]	0	4402	1	123874	0	1	0	7979	1	120297	0	1	0	6222	1	122054	0	1	0	968	1	127308	0	1
p.Leu659Phe	eur	1	0	3.89781e-06	0	0	0	0	0	0.193657	0	0	0	0	0.193657	0									[]	0	4402	1	123874	0	1	0	7979	1	120297	0	1	0	6222	1	122054	0	1	0	968	1	127308	0	1
p.Gln260Arg	sas	1	0	0.000160308	0	0	0	0	0	0.193185	-0.00690781	0.0607764	0	0	0.139316	0	2.37513	0.0241458	0.803199	1.18666	0.102387	0.643174			[]	0	42	1	3076	0	1	0	74	1	3044	0	1	0	73	1	3045	0	1	0	8	1	3110	0	1
p.Ile280Val	eur	1	0	3.898e-06	0	0	0	0	0	0.192934	-0.00072317	0	0	0	0.193657	0	2.32048	0.00835385	0.935837						[]	0	4402	1	123874	0	1	0	7979	1	120297	0	1	0	6222	1	122054	0	1	0	968	1	127308	0	1
p.His359Arg	eas	1	0	9.05141e-05	0	0	0	0	0	0.192834	-0.000822439	0	0	0	0.193657	0	2.34044	0.00884921	0.931281						[]	0	51	1	5473	0	1	0	125	1	5399	0	1	0	120	1	5404	0	1	0	7	1	5517	0	1
p.Ser865Cys	afr	1	0	9.77632e-06	0	0	0	0	0	0.192419	-0.0012378	0	0	0	0.193657	0	2.31424	0.0110923	0.918069						[]	0	695	1	50448	0	1	0	1419	1	49724	0	1	0	3102	1	48041	0	1	0	163	1	50980	0	1
p.Arg383Ser	eur	8	0	3.11828e-05	0	0	0	0	0	0.19167	-0.00651235	0.164871	0	-0.0516637	0.0849754	0	2.31944	0.0169095	0.744515	1.16244	0.123386	0.370283	-0.164892	0.486051	['cholecalciferol']	0	4402	8	123867	0	1	0	7979	8	120290	0	1	1	6221	7	122048	2.80267	0.328185	0	968	8	127301	0	1
p.Arg285Gln	amr	6	0	7.31458e-05	0	0	0	0	0	0.185993	-0.0774657	0	0	0.0698022	0.193657	0	2.36206	0.0580111	0.359539				0.186229	0.421872	['calcium carbonate', 'cholecalciferol']	0	612	6	40397	0	1	1	1920	5	39089	4.07177	0.250112	0	1720	6	39289	0	1	0	119	6	40890	0	1
p.Arg678Cys	eur	3	0	1.16935e-05	0	0	0	0	0	0.185547	0.386944	-0.492767	0	0.0413701	0.25	0	2.18523	-0.123886	0.0913902	0.816476	-0.240272	0.217657	0.19512	0.613729	['calcium citrate', 'cholecalciferol']	0	4402	3	123872	0	1	0	7979	3	120295	0	1	1	6221	2	122053	9.80976	0.13857	0	968	3	127306	0	1
p.Gly1038Arg	eur	1	0	3.89788e-06	0	0	0	0	0	0.179164	0.0398479	0	0	0	0.139316	0	2.25443	-0.0567896	0.584203						[]	0	4402	1	123874	0	1	0	7979	1	120297	0	1	0	6222	1	122054	0	1	0	968	1	127308	0	1
p.Leu1014Phe	eur	10	0	3.89788e-05	0	0	0	0	0	0.176673	-4.81235e-05	-0.00622518	0	-0.0107106	0.193657	0	2.31259	0.00125514	0.971056	1.0322	-0.0227084	0.815608	-0.0755075	0.72136	['calcium carbonate', 'cholecalciferol']	0	4402	10	123865	0	1	0	7979	10	120288	0	1	1	6221	9	122046	2.17982	0.391781	0	968	10	127299	0	1
p.Ile409Thr	eur	1	0	3.89809e-06	0	0	0	0	0	0.169971	-0.0236852	0	0	0	0.193657	0	2.34351	0.0447206	0.666502						[]	0	4402	1	123874	0	1	0	7979	1	120297	0	1	0	6222	1	122054	0	1	0	968	1	127308	0	1
p.Arg66His	eur	1	0	3.89788e-06	0	0	1	0	0	0.169693	-0.0803069	0	0	0	0.25	0	2.38909	0.0777949	0.453496						[]	0	4402	1	123874	0	1	0	7979	1	120297	0	1	0	6222	1	122054	0	1	0	968	1	127308	0	1
p.Val149Ile	eur	1	0	3.89785e-06	0	0	0	0	0	0.169209	-0.0244477	0	0	0	0.193657	0	2.37945	0.045387	0.661911						[]	0	4402	1	123874	0	1	1	7978	0	120298	inf	0.0622013	0	6222	1	122054	0	1	0	968	1	127308	0	1
p.Val370Leu	amr	1	0	1.21907e-05	0	0	0	0	0	0.167518	0.136883	0	0	0	0.0306347	0	2.17077	-0.101324	0.355274						[]	0	612	1	40402	0	1	0	1921	1	39093	0	1	0	1720	1	39294	0	1	0	119	1	40895	0	1
p.Ile614Phe	eur	10	0	3.89788e-05	0	0	0	0	0	0.166813	-0.039932	-0.663553	0.62775	-0.0074522	0.25	0	2.3396	0.0346429	0.413546	0.83954	-0.271823	0.16284	-0.0636502	0.763694	['calcium carbonate', 'cholecalciferol']	0	4402	10	123865	0	1	0	7979	10	120288	0	1	0	6222	10	122045	0	1	0	968	10	127299	0	1
p.Lys636Gln	afr	2	0	1.9553e-05	0	0	0	0	0	0.166545	-0.0814524	0	0	0	0.247997	0	2.37038	0.0658562	0.387729						[]	0	695	2	50447	0	1	0	1419	2	49723	0	1	0	3102	2	48040	0	1	0	163	2	50979	0	1
p.Asp398Gly	afr	2	0	1.9553e-05	0	0	0	0	0	0.161451	0.022135	0	0	0	0.139316	0	2.27057	-0.0442386	0.681616						[]	0	695	2	50447	0	1	0	1419	2	49723	0	1	0	3102	2	48040	0	1	0	163	2	50979	0	1
p.Thr103Ile	sas	3	0	0.000480923	0	0	0	0	0	0.159576	-0.13268	0.0422555	0	0	0.25	0	2.39889	0.0933933	0.336798	1.1463	0.0872891	0.697732			[]	0	42	3	3074	0	1	0	74	3	3042	0	1	0	73	3	3043	0	1	0	8	3	3108	0	1
p.Gly1066Val	eur	1	0	3.89785e-06	0	0	0	0	0	0.159112	0.0197958	0	0	0	0.139316	0	2.27057	-0.0411466	0.691742						[]	0	4402	1	123874	0	1	0	7979	1	120297	0	1	0	6222	1	122054	0	1	0	968	1	127308	0	1
p.Gln1028Arg	amr	1	0	1.2191e-05	0	0	0	0	0	0.151279	0.120645	0	0	0	0.0306347	0	2.22067	-0.0959155	0.381542						[]	0	612	1	40402	0	1	0	1921	1	39093	0	1	0	1720	1	39294	0	1	0	119	1	40895	0	1
p.Asp1005Asn	eur	28	0	0.00010914	0	0	0	0	0	0.148957	0.0251382	-0.239365	0.133934	-0.0207502	0.25	0	2.28732	-0.0211106	0.401646	0.955784	-0.111201	0.20181	-0.0775414	0.540006	['calcium carbonate', 'calcium citrate', 'cholecalciferol']	0	4402	28	123847	0	1	2	7977	26	120272	1.1598	0.69244	1	6221	27	122028	0.7265	1	0	968	28	127281	0	1
p.Met307Thr	afr	1	0	9.77766e-06	0	0	0	0	0	0.143138	0.00382225	0	0	0	0.139316	0	2.29137	-0.0192082	0.858616						[]	0	695	1	50448	0	1	0	1419	1	49724	0	1	0	3102	1	48041	0	1	0	163	1	50980	0	1
p.Thr939Ile	afr	1	0	9.77766e-06	0	0	0	0	0	0.140404	0.00108812	0	0	0	0.139316	0	2.32547	-0.0104134	0.923076						[]	0	695	1	50448	0	1	0	1419	1	49724	0	1	0	3102	1	48041	0	1	0	163	1	50980	0	1
p.Glu379Lys	eur	1	0	3.89788e-06	0	0	0	0	0	0.139594	0.000277955	0	0	0	0.139316	0	2.29552	-0.00521019	0.959957						[]	0	4402	1	123874	0	1	0	7979	1	120297	0	1	0	6222	1	122054	0	1	0	968	1	127308	0	1
p.Asp500Glu	afr	2	0	1.9553e-05	0	0	0	0	0	0.139391	7.53226e-05	0	0	0	0.139316	0	2.31892	-0.00277848	0.979448						[]	0	695	2	50447	0	1	0	1419	2	49723	0	1	0	3102	2	48040	0	1	0	163	2	50979	0	1
p.His994Gln	eas	1	0	9.04977e-05	0	0	0	0	0	0.139316	0	0	0	0	0.139316	0									[]	0	51	1	5473	0	1	0	125	1	5399	0	1	0	120	1	5404	0	1	0	7	1	5517	0	1
p.Pro947Thr	eas	1	0	9.04977e-05	0	0	0	0	0	0.139316	0	0	0	0	0.139316	0									[]	0	51	1	5473	0	1	0	125	1	5399	0	1	0	120	1	5404	0	1	0	7	1	5517	0	1
p.Gly1066Val	sas	1	0	0.000160359	0	0	0	0	0	0.139316	0	0	0	0	0.139316	0									[]	0	42	1	3076	0	1	0	74	1	3044	0	1	0	73	1	3045	0	1	0	8	1	3110	0	1
p.Gly1031Asp	eur	1	0	3.89797e-06	0	0	0	0	0	0.139316	0	0	0	0	0.139316	0									[]	0	4402	1	123874	0	1	0	7979	1	120297	0	1	0	6222	1	122054	0	1	0	968	1	127308	0	1
p.Ser385Asn	eur	1	0	3.89781e-06	0	0	0	0	0	0.139316	0	0	0	0	0.139316	0									[]	0	4402	1	123874	0	1	0	7979	1	120297	0	1	0	6222	1	122054	0	1	0	968	1	127308	0	1
p.Glu1020Gln	eur	1	0	3.89781e-06	0	0	0	0	0	0.139316	0	0	0	0	0.139316	0									[]	0	4402	1	123874	0	1	0	7979	1	120297	0	1	0	6222	1	122054	0	1	0	968	1	127308	0	1
p.Val9Phe	eur	1	0	3.89794e-06	0	0	0	0	0	0.139316	0	0	0	0	0.139316	0									[]	0	4402	1	123874	0	1	0	7979	1	120297	0	1	0	6222	1	122054	0	1	0	968	1	127308	0	1
p.Phe625Leu	eur	1	0	3.89785e-06	0	0	0	0	0	0.139316	0	0	0	0	0.139316	0									[]	0	4402	1	123874	0	1	0	7979	1	120297	0	1	0	6222	1	122054	0	1	0	968	1	127308	0	1
p.Phe522Leu	eur	1	0	3.89781e-06	0	0	0	0	0	0.139316	0	0	0	0	0.139316	0									[]	0	4402	1	123874	0	1	0	7979	1	120297	0	1	0	6222	1	122054	0	1	0	968	1	127308	0	1
p.Glu1029Gly	eur	1	0	3.89791e-06	0	0	0	0	0	0.139316	0	0	0	0	0.139316	0									[]	0	4402	1	123874	0	1	0	7979	1	120297	0	1	0	6222	1	122054	0	1	0	968	1	127308	0	1
p.Asp371Gly	eur	1	0	3.89785e-06	0	0	0	0	0	0.139316	0	0	0	0	0.139316	0									[]	0	4402	1	123874	0	1	0	7979	1	120297	0	1	0	6222	1	122054	0	1	0	968	1	127308	0	1
p.Cys482Ser	eas	1	0	9.04977e-05	0	0	0	0	0	0.139316	0	0	0	0	0.139316	0									[]	0	51	1	5473	0	1	0	125	1	5399	0	1	0	120	1	5404	0	1	0	7	1	5517	0	1
p.Phe311Leu	eas	1	0	9.0629e-05	0	0	0	0	0	0.139316	0	0	0	0	0.139316	0									[]	0	51	1	5473	0	1	0	125	1	5399	0	1	0	120	1	5404	0	1	0	7	1	5517	0	1
p.Gln476Arg	eas	1	0	9.04977e-05	0	0	0	0	0	0.139316	0	0	0	0	0.139316	0									[]	0	51	1	5473	0	1	0	125	1	5399	0	1	0	120	1	5404	0	1	0	7	1	5517	0	1
p.Gln983Arg	amr	1	0	1.21913e-05	0	0	0	0	0	0.139316	0	0	0	0	0.139316	0									[]	0	612	1	40402	0	1	0	1921	1	39093	0	1	0	1720	1	39294	0	1	0	119	1	40895	0	1
p.Ser920Arg	amr	1	0	1.2191e-05	0	0	0	0	0	0.139316	0	0	0	0	0.139316	0									[]	0	612	1	40402	0	1	0	1921	1	39093	0	1	0	1720	1	39294	0	1	0	119	1	40895	0	1
p.Leu10Ile	amr	1	0	1.21907e-05	0	0	0	0	0	0.139316	0	0	0	0	0.139316	0									[]	0	612	1	40402	0	1	0	1921	1	39093	0	1	0	1720	1	39294	0	1	0	119	1	40895	0	1
p.Lys931Gln	amr	1	0	1.2191e-05	0	0	0	0	0	0.139316	0	0	0	0	0.139316	0									[]	0	612	1	40402	0	1	0	1921	1	39093	0	1	0	1720	1	39294	0	1	0	119	1	40895	0	1
p.Tyr435His	sas	1	0	0.000160308	0	0	0	0	0	0.139316	0	0	0	0	0.139316	0									[]	0	42	1	3076	0	1	0	74	1	3044	0	1	0	73	1	3045	0	1	0	8	1	3110	0	1
p.Ser992Phe	sas	1	0	0.000160308	0	0	0	0	0	0.139316	0	0	0	0	0.139316	0									[]	0	42	1	3076	0	1	0	74	1	3044	0	1	0	73	1	3045	0	1	0	8	1	3110	0	1
p.His463Gln	sas	1	0	0.000160308	0	0	0	0	0	0.139316	0	0	0	0	0.139316	0									[]	0	42	1	3076	0	1	0	74	1	3044	0	1	0	73	1	3045	0	1	0	8	1	3110	0	1
p.Ala2Thr	afr	1	0	9.77651e-06	0	0	0	0	0	0.139316	0	0	0	0	0.139316	0									[]	0	695	1	50448	0	1	0	1419	1	49724	0	1	0	3102	1	48041	0	1	0	163	1	50980	0	1
p.Gln1028His	afr	1	0	9.77651e-06	0	0	0	0	0	0.139316	0	0	0	0	0.139316	0									[]	0	695	1	50448	0	1	0	1419	1	49724	0	1	0	3102	1	48041	0	1	0	163	1	50980	0	1
p.Asp382Gly	afr	2	0	1.9553e-05	0	0	0	0	0	0.139316	0	0	0	0	0.139316	0									[]	0	695	2	50447	0	1	0	1419	2	49723	0	1	0	3102	2	48040	0	1	0	163	2	50979	0	1
p.Asp382Glu	afr	1	0	9.77632e-06	0	0	0	0	0	0.139316	0	0	0	0	0.139316	0									[]	0	695	1	50448	0	1	0	1419	1	49724	0	1	0	3102	1	48041	0	1	0	163	1	50980	0	1
p.Ser380Arg	eur	8	0	3.1183e-05	0	0	0	0	0	0.13733	-0.00651235	0.164871	0	-0.0516637	0.0306347	0	2.31944	0.0169095	0.744515	1.16244	0.123386	0.370283	-0.164892	0.486051	['cholecalciferol']	0	4402	8	123867	0	1	0	7979	8	120290	0	1	1	6221	7	122048	2.80267	0.328185	0	968	8	127301	0	1
p.Arg955Gly	eur	1	0	3.89791e-06	0	0	0	0	0	0.137311	-0.00200538	0	0	0	0.139316	0	2.32048	0.0137709	0.894444						[]	0	4402	1	123874	0	1	0	7979	1	120297	0	1	0	6222	1	122054	0	1	0	968	1	127308	0	1
p.Ser402Arg	eur	1	0	3.89785e-06	0	0	0	0	0	0.136885	-0.00243153	0	0	0	0.139316	0	2.32547	0.0151248	0.88413						[]	0	4402	1	123874	0	1	0	7979	1	120297	0	1	0	6222	1	122054	0	1	0	968	1	127308	0	1
p.Asp398Gly	eur	7	0	2.72849e-05	0	0	0	0	0	0.133873	0.00311322	-0.328089	0.319533	0	0.139316	0	2.30269	-0.0119074	0.8185	0.867794	-0.202176	0.299227			[]	0	4402	7	123868	0	1	0	7979	7	120291	0	1	1	6221	6	122049	3.26981	0.293936	0	968	7	127302	0	1
p.Glu282Lys	eur	3	0	1.16934e-05	0	0	0	0	0	0.133387	-0.0487635	-0.0781058	0	0.010256	0.25	0	2.36414	0.0622361	0.548698	0.93641	-0.107247	0.581887	0.101618	0.792635	['cholecalciferol']	0	4402	3	123872	0	1	0	7979	3	120295	0	1	0	6222	3	122052	0	1	0	968	3	127306	0	1
p.Gln932Glu	eur	1	0	3.89785e-06	0	0	0	0	0	0.132144	-0.00717221	0	0	0	0.139316	0	2.32671	0.0254803	0.806038						[]	0	4402	1	123874	0	1	0	7979	1	120297	0	1	0	6222	1	122054	0	1	0	968	1	127308	0	1
p.Pro1035Ser	sas	2	0	0.000320616	0	0	0	0	0	0.131044	0.10041	0	0	0	0.0306347	0	2.20819	-0.0826547	0.394323						[]	0	42	2	3075	0	1	0	74	2	3043	0	1	0	73	2	3044	0	1	0	8	2	3109	0	1
p.Leu659Ile	eur	1	0	3.89781e-06	0	0	0	0	0	0.127996	-0.0113201	0	0	0	0.139316	0	2.37038	0.0316531	0.760365						[]	0	4402	1	123874	0	1	0	7979	1	120297	0	1	0	6222	1	122054	0	1	0	968	1	127308	0	1
p.Arg220Trp	eur	2	0	7.79593e-06	0	0	1	0	0	0.113458	-0.139929	0	0	0.00338644	0.25	0	2.40685	0.0991631	0.339274				0.0661709	0.888838	['cholecalciferol']	0	4402	2	123873	0	1	0	7979	2	120296	0	1	0	6222	2	122053	0	1	0	968	2	127307	0	1
p.Glu928Asp	amr	1	0	1.21907e-05	0	0	0	0	0	0.113407	-0.0259087	0	0	0	0.139316	0	2.34543	0.0480111	0.661409						[]	0	612	1	40402	0	1	0	1921	1	39093	0	1	0	1720	1	39294	0	1	0	119	1	40895	0	1
p.Lys517Glu	amr	1	0	1.21913e-05	0	0	0	0	0	0.106946	-0.0323703	0	0	0	0.139316	0	2.37869	0.0531986	0.627434						[]	0	612	1	40402	0	1	0	1921	1	39093	0	1	0	1720	1	39294	0	1	0	119	1	40895	0	1
p.Pro1035LeufsTer21	afr	1	0	9.77632e-06	0	0	0	0	0	0.106184	-0.143816	0	0	0	0.25	0	2.40365	0.102556	0.341563						[]	0	695	1	50448	0	1	0	1419	1	49724	0	1	0	3102	1	48041	0	1	0	163	1	50980	0	1
p.Val894Phe	sas	1	0	0.000160308	0	0	0	0	0	0.104915	-0.0989776	0.0102355	0	0	0.193657	0	2.44523	0.0821209	0.397216	1.1732	0.0442929	0.842136			[]	0	42	1	3076	0	1	0	74	1	3044	0	1	0	73	1	3045	0	1	0	8	1	3110	0	1
p.Leu422Val	amr	3	0	3.65738e-05	0	0	0	0	0	0.0989131	-0.000412332	-0.0943313	0	0	0.193657	0	2.31288	0.00651024	0.952641	0.9687	-0.128504	0.579386			[]	0	612	3	40400	0	1	0	1921	3	39091	0	1	0	1720	3	39292	0	1	0	119	3	40893	0	1
p.Glu362Lys	eur	1	0	3.89785e-06	0	0	0	0	0	0.0958241	-0.181184	0.0833509	0	0	0.193657	0	2.41932	0.110786	0.285703	1.19473	0.110455	0.570603			[]	0	4402	1	123874	0	1	0	7979	1	120297	0	1	0	6222	1	122054	0	1	0	968	1	127308	0	1
p.Glu525Lys	eur	8	0	3.11825e-05	0	0	0	0	0	0.0941833	0.0113786	-0.192885	0	0.0820333	0.193657	0	2.29001	-0.0196835	0.642217	0.979463	-0.117634	0.295486	0.202217	0.392944	['calcium carbonate', 'cholecalciferol']	0	4402	8	123867	0	1	1	7978	7	120291	2.15398	0.401767	0	6222	8	122047	0	1	0	968	8	127301	0	1
p.Arg701Cys	amr	1	0	1.21907e-05	0	0	0	0	0	0.090584	-0.606306	0.448892	0	0	0.247997	0	2.48405	0.188647	0.0852638	1.35618	0.25541	0.270703			[]	0	612	1	40402	0	1	0	1921	1	39093	0	1	0	1720	1	39294	0	1	0	119	1	40895	0	1
p.Asp371Asn	eas	1	0	9.04977e-05	0	0	0	0	0	0.0849754	0	0	0	0	0.0849754	0									[]	0	51	1	5473	0	1	0	125	1	5399	0	1	0	120	1	5404	0	1	0	7	1	5517	0	1
p.Pro367Leu	eas	1	0	9.04977e-05	0	0	0	0	0	0.0849754	0	0	0	0	0.0849754	0									[]	0	51	1	5473	0	1	0	125	1	5399	0	1	0	120	1	5404	0	1	0	7	1	5517	0	1
p.Pro367His	eur	1	0	3.89788e-06	0	0	0	0	0	0.0849754	0	0	0	0	0.0849754	0									[]	0	4402	1	123874	0	1	0	7979	1	120297	0	1	0	6222	1	122054	0	1	0	968	1	127308	0	1
p.Arg383Ser	afr	1	0	9.77632e-06	0	0	0	0	0	0.0849754	0	0	0	0	0.0849754	0									[]	0	695	1	50448	0	1	0	1419	1	49724	0	1	0	3102	1	48041	0	1	0	163	1	50980	0	1
p.Val737Ile	amr	1	0	1.21907e-05	0	0	0	0	0	0.0849754	0	0	0	0	0.0849754	0									[]	0	612	1	40402	0	1	0	1921	1	39093	0	1	0	1720	1	39294	0	1	0	119	1	40895	0	1
p.Ala86Asp	afr	1	0	9.77651e-06	0	0	0	0	0	0.0809571	-0.00401831	0	0	0	0.0849754	0	2.32048	0.0196783	0.855196						[]	0	695	1	50448	0	1	0	1419	1	49724	0	1	0	3102	1	48041	0	1	0	163	1	50980	0	1
p.Gln49Glu	eur	1	0	3.89785e-06	0	0	0	0	0	0.0744201	-0.234472	0	0	0.115235	0.193657	0	2.43276	0.123569	0.233739				0.419311	0.531105	['calcium carbonate']	0	4402	1	123874	0	1	0	7979	1	120297	0	1	0	6222	1	122054	0	1	0	968	1	127308	0	1
p.Asp1046Glu	afr	1	0	9.77632e-06	0	0	0	0	0	0.0715734	0.0409387	0	0	0	0.0306347	0	2.26433	-0.0587305	0.586272						[]	0	695	1	50448	0	1	0	1419	1	49724	0	1	0	3102	1	48041	0	1	0	163	1	50980	0	1
p.Arg392Gln	eur	1	0	3.89781e-06	0	0	0	0	0	0.068507	-0.17949	0	0	0	0.247997	0	2.41196	0.110346	0.287639						[]	0	4402	1	123874	0	1	0	7979	1	120297	0	1	0	6222	1	122054	0	1	0	968	1	127308	0	1
p.Arg891Cys	afr	3	0	2.9329e-05	0	0	0	0	0	0.060683	-0.189317	0	0	0	0.25	0	2.42028	0.115389	0.284556						[]	0	695	3	50446	0	1	1	1418	2	49723	17.5328	0.0809491	0	3102	3	48039	0	1	0	163	3	50978	0	1
p.Glu928Gln	eur	1	0	3.89788e-06	0	0	0	0	0	0.049573	0	-0.089743	0	0	0.139316	0				0.9687	-0.114213	0.557546			[]	0	4402	1	123874	0	1	0	7979	1	120297	0	1	1	6221	0	122055	inf	0.0485044	0	968	1	127308	0	1
p.Thr993Met	eur	2	0	7.79563e-06	0	0	0	0	0	0.042103	0.0114683	0	0	0	0.0306347	0	2.26481	-0.0318498	0.758942						[]	0	4402	2	123873	0	1	0	7979	2	120296	0	1	0	6222	2	122053	0	1	0	968	2	127307	0	1
p.Arg383Ser	amr	1	0	1.21907e-05	0	0	0	0	0	0.0366255	-0.0483499	0	0	0	0.0849754	0	2.35374	0.0638938	0.56008						[]	0	612	1	40402	0	1	0	1921	1	39093	0	1	0	1720	1	39294	0	1	0	119	1	40895	0	1
p.Glu942Lys	sas	15	0	0.00240462	0	1	0	0	0	0.0334512	0.000147719	0.153976	0	0.000780698	-0.621453	1	2.29485	-0.00246145	0.955069	1.28353	0.15639	0.480933	0.0164747	0.896628	['cholecalciferol']	0	42	15	3062	0	1	1	73	14	3031	2.96575	0.303017	0	73	15	3031	0	1	0	8	15	3096	0	1
p.Thr1021Lys	eur	2	0	7.79563e-06	0	0	0	0	0	0.0306347	0	0	0	0	0.0306347	0									[]	0	4402	2	123873	0	1	0	7979	2	120296	0	1	0	6222	2	122053	0	1	0	968	2	127307	0	1
p.Gly1031Ser	eas	1	0	9.04977e-05	0	0	0	0	0	0.0306347	0	0	0	0	0.0306347	0									[]	0	51	1	5473	0	1	0	125	1	5399	0	1	0	120	1	5404	0	1	0	7	1	5517	0	1
p.Ser380Arg	afr	1	0	9.77632e-06	0	0	0	0	0	0.0306347	0	0	0	0	0.0306347	0									[]	0	695	1	50448	0	1	0	1419	1	49724	0	1	0	3102	1	48041	0	1	0	163	1	50980	0	1
p.Leu936Pro	afr	1	0	9.77823e-06	0	0	0	0	0	0.0306347	0	0	0	0	0.0306347	0									[]	0	695	1	50448	0	1	0	1419	1	49724	0	1	0	3102	1	48041	0	1	0	163	1	50980	0	1
p.Pro947Leu	afr	1	0	9.77651e-06	0	0	0	0	0	0.0306347	0	0	0	0	0.0306347	0									[]	0	695	1	50448	0	1	0	1419	1	49724	0	1	0	3102	1	48041	0	1	0	163	1	50980	0	1
p.Thr1021Met	afr	1	0	9.7767e-06	0	0	0	0	0	0.0306347	0	0	0	0	0.0306347	0									[]	0	695	1	50448	0	1	0	1419	1	49724	0	1	0	3102	1	48041	0	1	0	163	1	50980	0	1
p.Arg955Gln	amr	2	0	2.43831e-05	0	0	0	0	0	0.0306347	0	0	0	0	0.0306347	0									[]	0	612	2	40401	0	1	0	1921	2	39092	0	1	0	1720	2	39293	0	1	0	119	2	40894	0	1
p.Pro1035Ser	eas	7	0	0.000633484	0	0	0	0	0	0.0306347	0	0	0	0	0.0306347	0									[]	0	51	7	5467	0	1	0	125	7	5393	0	1	0	120	7	5398	0	1	0	7	7	5511	0	1
p.Lys336Asn	amr	1	0	1.21913e-05	0	0	0	0	0	0.0306347	0	0	0	0	0.0306347	0									[]	0	612	1	40402	0	1	0	1921	1	39093	0	1	0	1720	1	39294	0	1	0	119	1	40895	0	1
p.Thr993Met	afr	2	0	1.9553e-05	0	0	0	0	0	0.0306347	0	0	0	0	0.0306347	0									[]	0	695	2	50447	0	1	0	1419	2	49723	0	1	0	3102	2	48040	0	1	0	163	2	50979	0	1
p.Trp8Leu	sas	1	0	0.000160308	0	0	0	0	0	0.0306347	0	0	0	0	0.0306347	0									[]	0	42	1	3076	0	1	0	74	1	3044	0	1	0	73	1	3045	0	1	0	8	1	3110	0	1
p.Cys1018Ser	sas	1	0	0.000160308	0	0	0	0	0	0.0306347	0	0	0	0	0.0306347	0									[]	0	42	1	3076	0	1	0	74	1	3044	0	1	0	73	1	3045	0	1	0	8	1	3110	0	1
p.Arg955Gln	eas	1	0	9.04977e-05	0	0	0	0	0	0.0306347	0	0	0	0	0.0306347	0									[]	0	51	1	5473	0	1	0	125	1	5399	0	1	0	120	1	5404	0	1	0	7	1	5517	0	1
p.Val1055Ile	eas	2	0	0.000180995	0	0	0	0	0	0.0306347	0	0	0	0	0.0306347	0									[]	0	51	2	5472	0	1	0	125	2	5398	0	1	0	120	2	5403	0	1	0	7	2	5516	0	1
p.Thr993Met	amr	1	0	1.2191e-05	0	0	0	0	0	0.0306347	0	0	0	0	0.0306347	0									[]	0	612	1	40402	0	1	0	1921	1	39093	0	1	0	1720	1	39294	0	1	0	119	1	40895	0	1
p.Pro1042Ala	amr	1	0	1.21907e-05	0	0	0	0	0	0.0306347	0	0	0	0	0.0306347	0									[]	0	612	1	40402	0	1	0	1921	1	39093	0	1	0	1720	1	39294	0	1	0	119	1	40895	0	1
p.Thr1021Arg	amr	1	0	1.21907e-05	0	0	0	0	0	0.0306347	0	0	0	0	0.0306347	0									[]	0	612	1	40402	0	1	0	1921	1	39093	0	1	0	1720	1	39294	0	1	0	119	1	40895	0	1
p.Glu526Asp	amr	1	0	1.21907e-05	0	0	0	0	0	0.0306347	0	0	0	0	0.0306347	0									[]	0	612	1	40402	0	1	0	1921	1	39093	0	1	0	1720	1	39294	0	1	0	119	1	40895	0	1
p.Thr1006Arg	amr	1	0	1.21907e-05	0	0	0	0	0	0.0306347	0	0	0	0	0.0306347	0									[]	0	612	1	40402	0	1	0	1921	1	39093	0	1	0	1720	1	39294	0	1	0	119	1	40895	0	1
p.Pro369Thr	eur	1	0	3.89785e-06	0	0	0	0	0	0.0306347	0	0	0	0	0.0306347	0									[]	0	4402	1	123874	0	1	0	7979	1	120297	0	1	0	6222	1	122054	0	1	0	968	1	127308	0	1
p.Ser900Asn	eur	1	0	3.89788e-06	0	0	0	0	0	0.0306347	0	0	0	0	0.0306347	0									[]	0	4402	1	123874	0	1	0	7979	1	120297	0	1	0	6222	1	122054	0	1	0	968	1	127308	0	1
p.Glu525Gly	eur	1	0	3.89794e-06	0	0	0	0	0	0.03001	-0.217987	0	0	0	0.247997	0	2.42028	0.119833	0.248207						[]	0	4402	1	123874	0	1	0	7979	1	120297	0	1	0	6222	1	122054	0	1	0	968	1	127308	0	1
p.Val1056Leu	eur	2	0	7.79569e-06	0	0	0	0	0	0.0193727	-0.011262	0	0	0	0.0306347	0	2.34543	0.0315748	0.76092						[]	0	4402	2	123873	0	1	0	7979	2	120296	0	1	0	6222	2	122053	0	1	0	968	2	127307	0	1
p.Thr289Ala	afr	1	0	9.77708e-06	0	0	0	0	0	0.0162173	0.206868	-1.11486	0	0.67421	0.25	0	2.18502	-0.119854	0.266555	0.77496	-0.353029	0.0955621	0.798466	0.143093	['calcium carbonate']	0	695	1	50448	0	1	0	1419	1	49724	0	1	0	3102	1	48041	0	1	0	163	1	50980	0	1
p.Ser83Cys	amr	1	0	1.21907e-05	0	0	0	0	0	0.0127909	-0.237209	0	0	0	0.25	0	2.43899	0.128185	0.242304						[]	0	612	1	40402	0	1	0	1921	1	39093	0	1	0	1720	1	39294	0	1	0	119	1	40895	0	1
p.Gly1038Ter	eur	1	0	3.89788e-06	0	0	0	0	0	0.00984226	-0.240158	0	0	0	0.25	0	2.42741	0.124821	0.229038						[]	0	4402	1	123874	0	1	0	7979	1	120297	0	1	0	6222	1	122054	0	1	0	968	1	127308	0	1
p.Thr1070Ser	eur	1	0	3.898e-06	0	0	0	0	0	0.00438535	-0.0262493	0	0	0	0.0306347	0	2.34543	0.0468983	0.651319						[]	0	4402	1	123874	0	1	0	7979	1	120297	0	1	0	6222	1	122054	0	1	0	968	1	127308	0	1
p.Lys1002Gln	amr	4	0	4.87626e-05	0	0	0	0	0	-0.00421061	0.0429373	-0.0742562	0	-0.00352639	0.0306347	0	2.27288	-0.0447559	0.47955	0.996954	-0.115214	0.619282	-0.0518609	0.855073	['cholecalciferol']	0	612	4	40399	0	1	0	1921	4	39090	0	1	0	1720	4	39291	0	1	0	119	4	40892	0	1
p.Arg890Cys	eur	1	0	3.89785e-06	0	0	0	0	0	-0.00441711	-0.645173	0	0	0.392759	0.247997	0	2.48682	0.187151	0.0713055				0.717766	0.283664	['cholecalciferol']	0	4402	1	123874	0	1	0	7979	1	120297	0	1	0	6222	1	122054	0	1	0	968	1	127308	0	1
p.Glu250Lys	amr	30	0	0.00036572	0	0	1	0	1	-0.00574276	0.0549759	0.00130193	0.33783	0.0042402	-0.404091	0	2.27304	-0.0305118	0.251519	1.12221	0.0100827	0.908459	0.0334699	0.746987	['calcium carbonate', 'cholecalciferol']	0	612	30	40373	0	1	1	1920	29	39065	0.701598	1	0	1720	30	39265	0	0.636697	0	119	30	40866	0	1
p.Leu948Pro	afr	1	0	9.77727e-06	0	0	0	0	0	-0.00750998	-0.0381447	0	0	0	0.0306347	0	2.37038	0.0568473	0.598092						[]	0	695	1	50448	0	1	0	1419	1	49724	0	1	0	3102	1	48041	0	1	0	163	1	50980	0	1
p.Pro1035Ser	eur	1	0	3.89781e-06	0	0	0	0	0	-0.010968	-0.0416027	0	0	0	0.0306347	0	2.37038	0.0579134	0.576783						[]	0	4402	1	123874	0	1	0	7979	1	120297	0	1	0	6222	1	122054	0	1	0	968	1	127308	0	1
p.Asp398Asn	eur	78	0	0.000304032	0	0	0	0	0	-0.011865	-0.0129606	0.149845	0.0350926	-0.160136	-0.023706	0	2.33365	0.0114775	0.421045	1.14536	0.061982	0.165719	-0.137939	0.0690371	['calcium carbonate', 'calcium citrate', 'cholecalciferol']	2	4400	76	123799	0.740425	1	7	7972	71	120227	1.48687	0.340412	3	6219	75	121980	0.784563	1	0	968	78	127231	0	1
p.Glu999Ala	eur	3	0	1.16936e-05	0	0	0	0	0	-0.0146383	-0.262636	0	0	0	0.247997	0	2.41068	0.105805	0.149345						[]	0	4402	3	123872	0	1	0	7979	3	120295	0	1	0	6222	3	122052	0	1	0	968	3	127306	0	1
p.Glu282Asp	afr	1	0	9.77632e-06	0	0	0	0	0	-0.0154534	-0.123343	-0.14211	0	0	0.25	0	2.43468	0.0959594	0.373575	0.93641	-0.147002	0.487355			[]	0	695	1	50448	0	1	0	1419	1	49724	0	1	0	3102	1	48041	0	1	0	163	1	50980	0	1
p.Leu1007Gln	eur	2	0	7.79606e-06	0	0	0	0	0	-0.0155176	-0.154834	0	0	0	0.139316	0	2.40718	0.084893	0.247301						[]	0	4402	2	123873	0	1	0	7979	2	120296	0	1	0	6222	2	122053	0	1	0	968	2	127307	0	1
p.Ser380Arg	amr	1	0	1.21907e-05	0	0	0	0	0	-0.0177152	-0.0483499	0	0	0	0.0306347	0	2.35374	0.0638938	0.56008						[]	0	612	1	40402	0	1	0	1921	1	39093	0	1	0	1720	1	39294	0	1	0	119	1	40895	0	1
p.Arg716Cys	amr	1	0	1.2191e-05	0	0	0	0	0	-0.0188986	-0.27238	0.00348166	0	0	0.25	0	2.43525	0.135843	0.215243	1.13015	0.0268073	0.907951			[]	0	612	1	40402	0	1	0	1921	1	39093	0	1	0	1720	1	39294	0	1	0	119	1	40895	0	1
p.Pro1035Ser	amr	1	0	1.2191e-05	0	0	0	0	0	-0.0189079	0.0715758	-0.121118	0	0	0.0306347	0	2.21568	-0.0762001	0.486973	0.9687	-0.143904	0.534843			[]	0	612	1	40402	0	1	1	1920	0	39094	inf	0.0468365	0	1720	1	39294	0	1	0	119	1	40895	0	1
p.Gln1040Glu	amr	1	0	1.21907e-05	0	0	0	0	0	-0.0205235	-0.0511582	0	0	0	0.0306347	0	2.38285	0.0655368	0.549928						[]	0	612	1	40402	0	1	0	1921	1	39093	0	1	0	1720	1	39294	0	1	0	119	1	40895	0	1
p.Asp398Asn	afr	1	0	9.77632e-06	0	0	0	0	0	-0.023706	0	0	0	0	-0.023706	0									[]	0	695	1	50448	0	1	0	1419	1	49724	0	1	0	3102	1	48041	0	1	0	163	1	50980	0	1
p.Ile813Val	afr	2	0	1.95557e-05	0	0	0	0	0	-0.0288767	-0.278877	0	0	0	0.25	0	2.45632	0.135885	0.207601						[]	0	695	2	50447	0	1	0	1419	2	49723	0	1	0	3102	2	48040	0	1	0	163	2	50979	0	1
p.Val58Leu	amr	7	0	8.53346e-05	0	0	0	0	0	-0.0321188	-0.165453	-9.64331e-05	0	-0.00588592	0.139316	0	2.35301	0.0736632	0.178965	1.114	-0.00454648	0.984354	-0.0573188	0.789428	['cholecalciferol']	0	612	7	40396	0	1	1	1920	6	39088	3.39306	0.285239	0	1720	7	39288	0	1	0	119	7	40889	0	1
p.Thr1006Ala	amr	1	0	1.21907e-05	0	0	0	0	0	-0.0323853	-0.0170396	-0.0459804	0	0	0.0306347	0	2.30978	0.0394992	0.718593	1.03328	-0.0923134	0.690505			[]	0	612	1	40402	0	1	0	1921	1	39093	0	1	0	1720	1	39294	0	1	0	119	1	40895	0	1
p.Tyr20Cys	eur	2	0	7.79672e-06	0	0	0	0	0	-0.044129	-0.352346	0.0582172	0	0	0.25	0	2.44523	0.14642	0.15828	1.16244	0.093765	0.630255			[]	0	4402	2	123873	0	1	0	7979	2	120296	0	1	0	6222	2	122053	0	1	0	968	2	127307	0	1
p.Asn592Ser	sas	39	0	0.00625401	0	0	0	0	0	-0.0450682	-0.00410874	0.132852	0.671229	-0.006225	-0.838816	0	2.31584	0.00894964	0.703503	1.22454	0.101243	0.376952	-0.0348452	0.662754	['calcium carbonate', 'cholecalciferol']	0	42	39	3038	0	1	0	74	39	3006	0	1	1	72	38	3008	1.09942	0.605204	0	8	39	3072	0	1
p.Ile967Val	eas	1	0	9.04977e-05	0	0	0	0	0	-0.0475714	-0.228982	0.0420944	0	0	0.139316	0	2.44523	0.121536	0.236158	1.19473	0.0857614	0.694241			[]	0	51	1	5473	0	1	0	125	1	5399	0	1	0	120	1	5404	0	1	0	7	1	5517	0	1
p.Leu948Pro	sas	1	0	0.000160308	0	0	0	0	0	-0.047646	-0.0782807	0	0	0	0.0306347	0	2.44523	0.0741422	0.445395						[]	0	42	1	3076	0	1	0	74	1	3044	0	1	0	73	1	3045	0	1	0	8	1	3110	0	1
p.Glu499Gly	amr	1	0	1.21907e-05	0	0	0	0	0	-0.0508059	-0.298803	0	0	0	0.247997	0	2.4286	0.141211	0.197715						[]	0	612	1	40402	0	1	0	1921	1	39093	0	1	0	1720	1	39294	0	1	0	119	1	40895	0	1
p.Tyr511Ter	eur	1	0	3.898e-06	0	0	0	0	0	-0.0551662	-0.305166	0	0	0	0.25	0	2.44939	0.13796	0.183699						[]	0	4402	1	123874	0	1	0	7979	1	120297	0	1	0	6222	1	122054	0	1	0	968	1	127308	0	1
p.Ile738Val	eas	1	0	9.05469e-05	0	0	0	0	0	-0.0574575	-0.307458	0	0	0	0.25	0	2.47486	0.137472	0.180279						[]	0	51	1	5473	0	1	0	125	1	5399	0	1	0	120	1	5404	0	1	0	7	1	5517	0	1
p.Ile786Val	afr	16	0	0.000156427	0	0	0	0	0	-0.0645888	-0.0300787	0.0640575	-0.20733	-0.0848945	0.193657	0	2.34616	0.0299179	0.462943	1.19098	0.0848746	0.570555	-0.149912	0.271459	['cholecalciferol']	0	695	16	50433	0	1	0	1419	16	49709	0	1	0	3102	16	48026	0	0.620307	0	163	16	50965	0	1
p.Asn472Ser	amr	1	0	1.21939e-05	0	0	0	0	0	-0.0668323	-0.206148	0	0	0	0.139316	0	2.40365	0.120793	0.27054						[]	0	612	1	40402	0	1	0	1921	1	39093	0	1	0	1720	1	39294	0	1	0	119	1	40895	0	1
p.Ala880Ser	amr	2	0	2.43813e-05	0	0	0	0	0	-0.0668517	-0.260508	0	0	0	0.193657	0	2.39533	0.133326	0.223853						[]	0	612	2	40401	0	1	0	1921	2	39092	0	1	0	1720	2	39293	0	1	0	119	2	40894	0	1
p.Arg25Gln	afr	4	0	3.91068e-05	0	0	0	0	0	-0.0808602	-0.328858	0	0	0	0.247997	0	2.42508	0.118651	0.119651						[]	0	695	4	50445	0	1	0	1419	4	49721	0	1	0	3102	4	48038	0	1	0	163	4	50977	0	1
p.Phe881Leu	eur	1	0	3.89781e-06	0	0	0	0	0	-0.0816681	-0.0340905	-0.297578	0	0	0.25	0	2.3631	0.0528861	0.61031	0.879903	-0.19389	0.319463			[]	0	4402	1	123874	0	1	0	7979	1	120297	0	1	0	6222	1	122054	0	1	0	968	1	127308	0	1
p.Thr412Met	afr	3	0	2.9329e-05	0	0	0	0	0	-0.0899174	-0.412515	0	0	0.0725977	0.25	0	2.44523	0.159785	0.138392				0.224734	0.475293	['cholecalciferol']	0	695	3	50446	0	1	0	1419	3	49722	0	1	0	3102	3	48039	0	1	0	163	3	50978	0	1
p.Glu378Lys	amr	1	0	1.21907e-05	0	0	0	0	0	-0.121145	-0.260461	0	0	0	0.139316	0	2.45147	0.133322	0.223903						[]	0	612	1	40402	0	1	0	1921	1	39093	0	1	0	1720	1	39294	0	1	0	119	1	40895	0	1
p.Glu942Lys	afr	4	0	3.91122e-05	0	1	0	0	0	-0.121453	0	0	0	0	-0.621453	1									[]	0	695	4	50445	0	1	0	1419	4	49721	0	1	0	3102	4	48038	0	1	0	163	4	50977	0	1
p.Asp382Asn	eur	6	0	2.33871e-05	0	0	0	0	0	-0.154177	-0.0822774	-1.03801	0.8271	-0.000306064	0.139316	0	2.36152	0.0498723	0.282585	0.77496	-0.326275	0.0939132	-0.0153655	0.955171	['calcium carbonate', 'cholecalciferol']	0	4402	6	123869	0	1	0	7979	6	120292	0	1	0	6222	6	122049	0	1	0	968	6	127303	0	1
p.Gln253Lys	afr	40	0	0.000391053	0	0	0	0	0	-0.154228	0.0161115	-0.0124841	-0.199659	0.0111685	0.0306347	0	2.30372	-0.0183432	0.510259	1.081	-0.0259052	0.69886	0.0474871	0.581849	['calcium carbonate', 'cholecalciferol', 'teriparatide']	0	695	40	50409	0	1	1	1418	39	49686	0.898449	1	4	3098	36	48006	1.72176	0.304553	0	163	40	50941	0	1
p.Gly1031Ser	eur	2	0	7.79575e-06	0	0	0	0	0	-0.163311	-0.193946	0	0	0	0.0306347	0	2.41248	0.0933165	0.203498						[]	0	4402	2	123873	0	1	1	7978	1	120297	15.0786	0.120534	0	6222	2	122053	0	1	0	968	2	127307	0	1
p.Thr103Ile	afr	10	0	9.77632e-05	0	0	0	0	0	-0.163471	-0.441833	0.0320795	0	-0.00371738	0.25	0	2.43899	0.1337	0.0795414	1.17051	0.0617838	0.679741	-0.0410537	0.811803	['calcium carbonate']	0	695	10	50439	0	1	0	1419	10	49715	0	1	1	3101	9	48033	1.72106	0.465141	0	163	10	50971	0	1
p.Gly36Arg	eur	4	0	1.55916e-05	0	0	0	0	0	-0.169762	-0.419762	0	0	0	0.25	0	2.47018	0.157322	0.129522						[]	0	4402	4	123871	0	1	0	7979	4	120294	0	1	0	6222	4	122051	0	1	0	968	4	127305	0	1
p.Ser1065Gly	amr	21	0	0.000256016	0	0	0	0	0	-0.17482	-0.104164	0.0996205	-0.19609	-0.00482149	0.0306347	0	2.31903	0.0452371	0.171377	1.22702	0.131728	0.569906	-0.0390664	0.752631	['calcium carbonate', 'cholecalciferol']	0	612	21	40382	0	1	0	1921	21	39073	0	0.623067	0	1720	21	39274	0	1	0	119	21	40875	0	1
p.Arg891His	amr	1	0	1.21907e-05	0	0	0	0	0	-0.208348	-0.357455	-0.0445501	0	0	0.193657	0	2.4116	0.152108	0.165268	1.03328	-0.0909709	0.694817			[]	0	612	1	40402	0	1	1	1920	0	39094	inf	0.0468365	0	1720	1	39294	0	1	0	119	1	40895	0	1
p.Glu942Lys	amr	12	0	0.000146306	0	1	0	0	0	-0.222375	-0.0762519	-0.0246697	0	0	-0.621453	1	2.32216	0.0435369	0.261412	1.05481	-0.0689013	0.76628			[]	0	612	12	40391	0	1	0	1921	12	39082	0	1	0	1720	12	39283	0	1	0	119	12	40884	0	1
p.Thr103Ile	amr	3	0	3.6572e-05	0	0	0	0	0	-0.242954	-0.10056	-0.392395	0	0	0.25	0	2.34543	0.0885709	0.419067	0.878288	-0.241131	0.298224			[]	0	612	3	40400	0	1	0	1921	3	39091	0	1	0	1720	3	39292	0	1	0	119	3	40893	0	1
p.Pro367LeufsTer8	afr	2	0	1.95534e-05	0	0	0	0	0	-0.270934	-0.520934	0	0	0	0.25	0	2.50012	0.175752	0.103255						[]	0	695	2	50447	0	1	0	1419	2	49723	0	1	0	3102	2	48040	0	1	0	163	2	50979	0	1
p.Ala430Ser	eur	4	0	1.55922e-05	0	0	0	0	0	-0.310168	-0.244341	-0.304238	0	-0.01159	0.25	0	2.39108	0.0836851	0.106817	0.847612	-0.195769	0.314914	-0.0998583	0.765483	['cholecalciferol']	0	4402	4	123871	0	1	0	7979	4	120294	0	1	2	6220	2	122053	19.6227	0.013218	0	968	4	127305	0	1
p.Cys739Ser	eur	1	0	3.89781e-06	0	0	0	0	0	-0.311187	-0.653809	0	0	0.0926223	0.25	0	2.49763	0.188149	0.0698126				0.379894	0.570413	['cholecalciferol']	0	4402	1	123874	0	1	1	7978	0	120298	inf	0.0622013	0	6222	1	122054	0	1	0	968	1	127308	0	1
p.Glu250Lys	afr	56	0	0.000547495	0	0	1	0	1	-0.344826	-0.00725034	-0.00705501	0.106011	-0.0324409	-0.404091	0	2.32357	0.0107749	0.597228	1.09869	-0.0198134	0.767405	-0.069425	0.340973	['calcium carbonate', 'cholecalciferol']	0	695	56	50393	0	1	1	1418	55	49670	0.636877	1	0	3102	56	47986	0	0.04914	0	163	56	50925	0	1
p.Leu756Met	amr	1	0	1.21907e-05	0	0	0	0	0	-0.351003	-0.54466	0	0	0	0.193657	0	2.44523	0.180656	0.0993086						[]	0	612	1	40402	0	1	0	1921	1	39093	0	1	0	1720	1	39294	0	1	0	119	1	40895	0	1
p.Thr972Met	afr	1	0	9.77727e-06	0	1	0	0	1	-0.36728	0.221394	-2.52712	1.18844	0	0.25	1	2.19572	-0.123321	0.252779	0.629655	-0.487588	0.0212053			[]	0	695	1	50448	0	1	0	1419	1	49724	0	1	0	3102	1	48041	0	1	0	163	1	50980	0	1
p.Glu250Lys	sas	3	0	0.000480923	0	0	1	0	1	-0.404091	0	0	0	0	-0.404091	0									[]	0	42	3	3074	0	1	0	74	3	3042	0	1	0	73	3	3043	0	1	0	8	3	3108	0	1
p.Met307Ile	eur	5	0	1.94895e-05	0	0	0	0	0	-0.427598	-0.224642	-0.201721	0	-0.140551	0.139316	0	2.41092	0.0991955	0.176437	0.947712	-0.134638	0.328258	-0.291777	0.329832	['cholecalciferol']	0	4402	5	123870	0	1	0	7979	5	120293	0	1	0	6222	5	122050	0	1	0	968	5	127304	0	1
p.Arg752Pro	eur	1	0	3.89788e-06	0	0	0	0	0	-0.432071	-0.682071	0	0	0	0.25	0	2.50345	0.191354	0.0651875						[]	0	4402	1	123874	0	1	0	7979	1	120297	0	1	0	6222	1	122054	0	1	0	968	1	127308	0	1
p.Gly1031Ser	amr	30	0	0.00036572	0	0	0	0	0	-0.468906	-0.00142439	-0.0260153	-0.587382	0.115282	0.0306347	0	2.31977	0.00578123	0.828004	1.05977	-0.0489012	0.673315	0.145386	0.16109	['calcium carbonate', 'calcium citrate', 'cholecalciferol']	0	612	30	40373	0	1	2	1919	28	39066	1.45411	0.650332	1	1719	29	39266	0.787667	1	0	119	30	40866	0	1
p.Arg891Ser	eur	1	0	3.89785e-06	0	0	0	0	0	-0.622698	-0.48831	-0.384387	0	0	0.25	0	2.46819	0.167309	0.10691	0.83954	-0.216288	0.266773			[]	0	4402	1	123874	0	1	1	7978	0	120298	inf	0.0622013	0	6222	1	122054	0	1	0	968	1	127308	0	1
p.Ala1000Ser	eur	1	0	3.89791e-06	0	0	0	0	0	-0.68596	0.111888	-1.20871	0	0.271542	0.139316	0	2.23107	-0.0899952	0.385819	0.753433	-0.346831	0.0749362	0.61247	0.360284	['cholecalciferol']	0	4402	1	123874	0	1	0	7979	1	120297	0	1	0	6222	1	122054	0	1	0	968	1	127308	0	1
p.Glu56Ter	afr	2	0	1.95526e-05	0	0	0	0	0	-0.689511	-0.771981	-0.167529	0	0	0.25	0	2.51177	0.205706	0.0564271	0.987728	-0.130195	0.384156			[]	0	695	2	50447	0	1	0	1419	2	49723	0	1	0	3102	2	48040	0	1	0	163	2	50979	0	1
p.Asn592Ser	eur	30	0	0.000116942	0	0	0	0	0	-0.816747	0.258833	-0.0144006	-0.234293	0.0119299	-0.838816	0	2.25998	-0.0535176	0.0246039	1.05773	-0.0291257	0.692387	0.0591528	0.628523	['calcium carbonate', 'calcium citrate', 'cholecalciferol']	0	4402	30	123845	0	0.62599	4	7975	26	120272	2.32017	0.113282	1	6221	29	122026	0.676385	1	0	968	30	127279	0	1
p.His429Tyr	eas	1	0	9.04977e-05	0	0	0	0	0	-0.866087	0.0270696	0	0	0	-0.893157	0	2.27681	-0.0472805	0.644952						[]	0	51	1	5473	0	1	0	125	1	5399	0	1	0	120	1	5404	0	1	0	7	1	5517	0	1
p.Lys341Asn	eur	7	0	2.72849e-05	0	0	0	0	0	-0.996424	-0.0119863	-1.14353	0	0.0197781	0.139316	0	2.32879	0.0242879	0.6852	0.74267	-0.339196	0.0815468	0.110521	0.662288	['calcium carbonate', 'calcium citrate', 'cholecalciferol']	0	4402	7	123868	0	1	0	7979	7	120291	0	1	0	6222	7	122048	0	1	0	968	7	127302	0	1
p.Asn592Ser	amr	49	0	0.000597386	0	0	0	0	0	-1.2446	0.0678382	-0.134368	-0.316236	-0.0230182	-0.838816	0	2.25291	-0.0282342	0.158731	1.02575	-0.0873853	0.318781	-0.0635027	0.434034	['calcium carbonate', 'cholecalciferol']	0	612	49	40354	0	1	3	1918	46	39048	1.32774	0.499716	0	1720	49	39246	0	0.27138	0	119	49	40847	0	1
p.His429Tyr	amr	716	6	0.0088748	0	0	0	0	0	-1.2897	-6.67308e-05	-4.07219e-05	-0.397024	0.000584856	-0.893157	0	2.28227	0.000592671	0.917364	1.11429	-0.000878035	0.966105	0.00570747	0.78982	['calcitriol', 'calcium carbonate', 'calcium citrate', 'cholecalciferol']	10	602	712	39691	0.92601	1	20	1901	702	38392	0.575376	0.0124672	26	1694	696	38599	0.85119	0.511136	3	116	719	40177	1.44515	0.469664
p.His429Tyr	afr	26	0	0.000254189	0	0	0	0	0	-1.34344	-0.0062975	-0.000659105	-0.386253	-0.0570696	-0.893157	0	2.3236	0.0121733	0.672814	1.10671	-0.00794379	0.940175	-0.110113	0.303192	['calcitriol', 'calcium carbonate', 'cholecalciferol']	0	695	26	50423	0	1	0	1419	26	49699	0	1	1	3101	25	48017	0.619374	1	0	163	26	50955	0	1
p.Arg1009Gly	eur	2	0	7.79569e-06	0	0	0	0	0	-1.50692	0.164863	-1.8111	0	0	0.139316	0	2.22566	-0.0871692	0.234853	0.6458	-0.407063	0.0365898			[]	0	4402	2	123873	0	1	0	7979	2	120296	0	1	0	6222	2	122053	0	1	0	968	2	127307	0	1
p.Gly487Glu	afr	1	0	9.77632e-06	0	0	0	0	0	-1.65747	-0.131879	-1.77559	0	0	0.25	0	2.44167	0.0987866	0.359641	0.6458	-0.424815	0.0447077			[]	0	695	1	50448	0	1	0	1419	1	49724	0	1	0	3102	1	48041	0	1	0	163	1	50980	0	1
p.Ser607Leu	eur	1	0	3.89791e-06	0	0	0	0	0	-1.95494	-0.405263	-1.79968	0	0	0.25	0	2.45771	0.155073	0.135075	0.6458	-0.406057	0.0370581			[]	0	4402	1	123874	0	1	0	7979	1	120297	0	1	0	6222	1	122054	0	1	0	968	1	127308	0	1
[truncated: 44 more columns]

## Sheet: Unique variants > 1.5
Unique variants > 1.5 and not in conservative GOF
	Val894Leu
	Thr138Pro
	Thr138Ala
	Gly316Ser
	Cys482Ser
	Lys341Asn
	Leu977Arg
	Arg544Gln
	Val872Met
	Trp608Arg
	Pro864Ser
	Ser387Gly
	Val504Met
	Gln940Ter
	Arg220Trp
	Ser387Asn
	Gln253His
	Ala152Val
	Phe975Val
	Ile252Met
	Glu942Lys
	Cys482Tyr
	Phe204Leu
	Thr289Met
	Glu282Gly
	Arg891His
	Ile283Thr
	Asp48His
	Gln926Arg
	Gln1040Glu
	Asn471Ile
	Gln983Arg
	Cys851Ser
	Arg891Leu
	Leu294Met
	Ala364Glu
	His463Gln
	Lys265Arg
	Arg886Gln
	Glu405Gln
	Asp433Tyr
	Ser1065Asn
	Tyr4Cys
	Asn1074Asp
	Val728Ala
	Asn700Ser
	Lys341Arg
	Ser171Thr
	Glu671Val
	Arg929Gly
	Ala986Val
	Phe3Leu
	Asn722Lys
	Leu849Pro
	Trp818Cys
	Thr289Ala
	Glu250Lys
	Gly1068Asp
	Glu556Gly
	Gly1066Asp
	Arg638His
	Gly1019Arg
	Leu653Phe
	Glu755Asp
	Arg701His
	Ser380Gly
	Arg752Gly
	Asp588Glu
	Glu251Gly
	Gly1068Arg
	Glu224Lys
	Asn345Asp
	Gln940Pro
	Ser663Thr
	Asn488Ser
	Phe788Ser
	Thr14Ala
	Asp121Glu
	Gly1031Ser
	Glu526Asp
	His359Leu
	Tyr510Cys
	Thr263Met
	Asp575His
	Ile614Met
	Leu1014Ile
	Leu938Ile
	Ser895Cys
	Ser247Phe
	Leu159Val
	Glu556Asp
	Phe862Ser
	Gln958Leu
	His1010Gln
	His766Gln
	Asn541Ser
	His994Tyr
	Glu481Ala
	Gln944Ter
	Ile78LysfsTer4
	Met74Leu
	Arg1041Gln
	Asn639Ser
	Gly778Cys
	Cys739Tyr
	Asp398Gly
	Ala824Gly
	Cys6Ser
	Arg520Thr
	Ser1061Asn
	Ser403Asn
	Leu87Pro
	Glu405Lys
	Asp451Val
	Gln253Lys
	Arg866His
	Arg678His
	Asn802Ser
	Gly768Val
	Val508Phe
	Arg331Gln
	Val894Ile
	Ser1061Thr
	Lys47Arg
	Arg678Cys

## Sheet: Table S9 MGB Biobank
Variant	Chromosme	Position	Ref	Alt	A1	A2	A1 Frequency	Test	N	Beta	SE	Stat	P-Value
3_122184098_C_A	3	122184098	C	A	A	C	5.63e-05	ADD	35509	0.152855	0.139736	1.09388	0.274015
3_122184348_C_G	3	122184348	C	G	G	C	8.45e-05	ADD	35509	0.143194	0.114101	1.25498	0.209496
3_122184419_G_A	3	122184419	G	A	A	G	0.000127	ADD	35509	0.017458	0.095904	0.182034	0.855557
3_122245415_T_C	3	122245415	T	C	C	T	5.63e-05	ADD	35509	-0.20205	0.139732	-1.44598	0.148192
3_122245527_A_C	3	122245527	A	C	C	A	0.000338	ADD	35509	-0.02939	0.057067	-0.51506	0.606516
3_122246399_A_T	3	122246399	A	T	T	A	5.63e-05	ADD	35509	0.16105	0.139756	1.15236	0.24918
3_122246597_C_T	3	122246597	C	T	T	C	5.63e-05	ADD	35509	0.274654	0.139733	1.96556	0.049357
3_122246898_G_A	3	122246898	G	A	A	G	0.000141	ADD	35509	0.101669	0.088385	1.15031	0.250025
3_122247309_G_A	3	122247309	G	A	A	G	0.000141	ADD	35509	0.141131	0.088429	1.59598	0.110502
3_122247386_G_C	3	122247386	G	C	C	G	0.000113	ADD	35509	0.087999	0.098829	0.89042	0.373246
3_122247393_T_C	3	122247393	T	C	C	T	7.04e-05	ADD	35509	0.172392	0.131746	1.30852	0.190707
3_122247523_C_T	3	122247523	C	T	T	C	5.63e-05	ADD	35509	0.145953	0.13976	1.04431	0.296349
3_122247791_C_A	3	122247791	C	A	A	C	4.22e-05	ADD	35509	0.255648	0.17684	1.44565	0.148285
3_122253798_G_C	3	122253798	G	C	C	G	7.04e-05	ADD	35509	0.032112	0.176963	0.181461	0.856007
3_122253823_G_A	3	122253823	G	A,T	A	G	1.41e-05	ADD	35509	0.062815	0.395224	0.158934	0.873722
3_122253823_G_A	3	122253823	G	A,T	T	G	1.41e-05	ADD	35509	-0.25216	0.395364	-0.63778	0.523621
3_122253824_G_A	3	122253824	G	A	A	G	1.41e-05	ADD	35509	0.647675	0.395252	1.63864	0.101297
3_122253827_T_G	3	122253827	T	G	G	T	1.41e-05	ADD	35509	0.399386	0.395227	1.01052	0.312251
3_122253830_T_C	3	122253830	T	C,G	C	T	2.82e-05	ADD	35509	0.09629	0.27959	0.344398	0.730549
3_122253832_A_T	3	122253832	A	T	T	A	2.82e-05	ADD	35509	-0.22604	0.279482	-0.80878	0.41865
3_122253842_C_A	3	122253842	C	A	A	C	5.63e-05	ADD	35509	0.150369	0.197757	0.760369	0.447039
3_122253844_CT_TT	3	122253844	CT	TT,C	TT	CT	1.41e-05	ADD	35509	0.298534	0.39523	0.755343	0.450048
3_122253844_CT_TT	3	122253844	CT	TT,C	C	CT	1.41e-05	ADD	35509	0.043811	0.395236	0.110848	0.911737
3_122253848_G_A	3	122253848	G	A	A	G	8.45e-05	ADD	35509	-0.06364	0.139747	-0.45536	0.648855
3_122253854_C_G	3	122253854	C	G	G	C	1.41e-05	ADD	35509	0.259224	0.395244	0.655859	0.511919
3_122253875_C_T	3	122253875	C	T	T	C	2.82e-05	ADD	35509	0.179209	0.279566	0.641026	0.52151
3_122253876_CT_C	3	122253876	CT	C	C	CT	1.41e-05	ADD	35509	-0.32557	0.395209	-0.82379	0.410062
3_122253891_C_T	3	122253891	C	T	T	C	1.41e-05	ADD	35509	-0.11188	0.395274	-0.28305	0.777138
3_122253905_A_C	3	122253905	A	C	C	A	5.63e-05	ADD	35509	0.315936	0.197624	1.59868	0.109902
3_122253906_T_C	3	122253906	T	C,G	C	T	0.003802	ADD	35509	-0.00158	0.024402	-0.06461	0.948483
3_122253906_T_C	3	122253906	T	C,G	G	T	1.41e-05	ADD	35509	0.281817	0.395223	0.713056	0.475816
3_122253909_A_C	3	122253909	A	C	C	A	1.41e-05	ADD	35509	0.256552	0.395697	0.648355	0.516759
3_122253912_T_G	3	122253912	T	G,C	G	T	1.41e-05	ADD	35509	0.447217	0.395212	1.13159	0.257816
3_122253912_T_G	3	122253912	T	G,C	C	T	1.41e-05	ADD	35509	-0.10872	0.395229	-0.27508	0.783258
3_122253917_C_T	3	122253917	C	T	T	C	0.000127	ADD	35509	-0.03116	0.131773	-0.23644	0.813093
3_122253924_C_T	3	122253924	C	T	T	C	1.41e-05	ADD	35509	0.257436	0.395214	0.651382	0.514804
3_122253926_T_G	3	122253926	T	G	G	T	7.04e-05	ADD	35509	-0.00689	0.176771	-0.03898	0.968907
3_122253927_T_G	3	122253927	T	G	G	T	2.82e-05	ADD	35509	-0.32839	0.27947	-1.17503	0.239991
3_122253957_C_G	3	122253957	C	G,T,A	A	C	1.41e-05	ADD	35509	-0.2059	0.395251	-0.52094	0.602411
3_122253960_G_A	3	122253960	G	A	A	G	2.82e-05	ADD	35509	-0.07329	0.280085	-0.26165	0.793591
3_122253976_G_A	3	122253976	G	A	A	G	1.41e-05	ADD	35509	-0.00954	0.395276	-0.02414	0.980742
3_122253984_C_G	3	122253984	C	G	G	C	1.41e-05	ADD	35509	0.459437	0.395209	1.16252	0.245033
3_122254028_G_A	3	122254028	G	A	A	G	2.82e-05	ADD	35509	-0.33901	0.279459	-1.21311	0.225097
3_122254036_T_A	3	122254036	T	A,C	A	T	0.000211	ADD	35509	0.11655	0.102428	1.13787	0.255182
3_122254036_T_A	3	122254036	T	A,C	C	T	1.41e-05	ADD	35509	0.180908	0.395343	0.457598	0.647244
3_122254040_G_A	3	122254040	G	A	A	G	1.41e-05	ADD	35509	0.019956	0.395234	0.050492	0.95973
3_122254053_C_T	3	122254053	C	T,A	T	C	8.45e-05	ADD	35509	0.206199	0.161364	1.27785	0.201309
3_122254053_C_T	3	122254053	C	T,A	A	C	1.41e-05	ADD	35509	0.17112	0.395221	0.432972	0.665038
3_122254054_G_A	3	122254054	G	A	A	G	2.82e-05	ADD	35509	0.026344	0.279495	0.094257	0.924906
3_122254056_C_G	3	122254056	C	G	G	C	1.41e-05	ADD	35509	-0.05319	0.39523	-0.13457	0.892954
3_122254068_T_C	3	122254068	T	C	C	T	1.41e-05	ADD	35509	-0.20126	0.395232	-0.50921	0.610607
3_122254072_A_G	3	122254072	A	G	G	A	2.82e-05	ADD	35509	0.107437	0.2795	0.384392	0.70069
3_122254076_A_G	3	122254076	A	G	G	A	0.000183	ADD	35509	0.179522	0.109798	1.63502	0.102053
3_122254079_C_A	3	122254079	C	A	A	C	8.45e-05	ADD	35509	-0.21344	0.162038	-1.31723	0.18777
3_122254091_G_A	3	122254091	G	A	A	G	9.86e-05	ADD	35509	-0.33428	0.14959	-2.23465	0.025447
3_122254100_G_A	3	122254100	G	A	A	G	1.41e-05	ADD	35509	0.216156	0.395266	0.546861	0.584478
3_122254105_G_T	3	122254105	G	T	T	G	1.41e-05	ADD	35509	-0.38777	0.395244	-0.98109	0.326555
3_122254107_G_A	3	122254107	G	A	A	G	1.41e-05	ADD	35509	0.883029	0.395427	2.2331	0.025548
3_122254135_G_A	3	122254135	G	A	A	G	1.41e-05	ADD	35509	-0.28554	0.395305	-0.72232	0.470102
3_122254141_T_C	3	122254141	T	C	C	T	2.82e-05	ADD	35509	0.025519	0.279841	0.091192	0.927341
3_122254153_G_T	3	122254153	G	T	T	G	2.82e-05	ADD	35509	0.206754	0.279458	0.73984	0.459402
3_122254158_C_G	3	122254158	C	G	G	C	1.41e-05	ADD	35509	0.054357	0.395678	0.137377	0.890734
3_122254163_C_A	3	122254163	C	A	A	C	2.82e-05	ADD	35509	-3.02e-05	0.279463	-0.00011	0.999914
3_122254181_G_A	3	122254181	G	A	A	G	7.04e-05	ADD	35509	0.104416	0.176807	0.590562	0.554817
3_122254188_C_T	3	122254188	C	T	T	C	1.41e-05	ADD	35509	0.562973	0.395275	1.42426	0.154381
3_122254195_A_C	3	122254195	A	C	C	A	0.000211	ADD	35509	0.116459	0.102427	1.137	0.255547
3_122254209_G_A	3	122254209	G	A	A	G	1.41e-05	ADD	35509	-0.08723	0.395304	-0.22067	0.825354
3_122254210_C_G	3	122254210	C	G	G	C	1.41e-05	ADD	35509	-0.01964	0.395256	-0.04968	0.960377
3_122254216_C_T	3	122254216	C	T	T	C	2.82e-05	ADD	35509	-0.20095	0.279615	-0.71866	0.472357
3_122254239_C_T	3	122254239	C	T	T	C	4.22e-05	ADD	35509	0.037736	0.228197	0.165366	0.868657
3_122254243_T_G	3	122254243	T	G	G	T	1.41e-05	ADD	35509	-0.72752	0.395277	-1.84053	0.065699
3_122254244_G_C	3	122254244	G	C	C	G	1.41e-05	ADD	35509	0.294471	0.395203	0.745114	0.456208
3_122254246_C_T	3	122254246	C	T	T	C	2.82e-05	ADD	35509	-0.04945	0.279491	-0.17692	0.859573
3_122254249_C_T	3	122254249	C	T	T	C	8.45e-05	ADD	35509	-0.05766	0.161368	-0.35732	0.720855
3_122254260_A_G	3	122254260	A	G	G	A	1.41e-05	ADD	35509	-0.45638	0.395237	-1.1547	0.248219
3_122254262_C_T	3	122254262	C	T	T	C	1.41e-05	ADD	35509	-0.28838	0.395214	-0.72967	0.465597
3_122254267_C_G	3	122254267	C	G	G	C	0.000986	ADD	35509	-0.01677	0.047782	-0.35106	0.725548
3_122254279_G_A	3	122254279	G	A	A	G	1.41e-05	ADD	35509	0.807062	0.395209	2.04212	0.041147
3_122254295_G_A	3	122254295	G	A	A	G	1.41e-05	ADD	35509	0.425452	0.395217	1.0765	0.28171
3_122254303_T_C	3	122254303	T	C	C	T	2.82e-05	ADD	35509	0.295168	0.279469	1.05617	0.290896
3_122254319_G_A	3	122254319	G	A	A	G	1.41e-05	ADD	35509	0.365859	0.395344	0.92542	0.354754
3_122254323_C_A	3	122254323	C	A	A	C	4.22e-05	ADD	35509	0.184703	0.228227	0.809297	0.41835
3_122254348_A_C	3	122254348	A	C	C	A	1.41e-05	ADD	35509	0.127634	0.395215	0.322948	0.746737
3_122254354_G_A	3	122254354	G	A	A	G	5.63e-05	ADD	35509	0.145967	0.197628	0.738595	0.460158
3_122254366_A_G	3	122254366	A	G	G	A	2.82e-05	ADD	35509	-0.80393	0.279446	-2.87688	0.004019
3_122254416_G_A	3	122254416	G	A	A	G	0.000324	ADD	35509	0.097672	0.082647	1.18181	0.237291
3_122254425_G_A	3	122254425	G	A	A	G	1.41e-05	ADD	35509	-0.1632	0.395224	-0.41293	0.679663
3_122254465_G_T	3	122254465	G	T	T	G	1.41e-05	ADD	35509	0.293882	0.395273	0.743491	0.45719
3_122254468_C_T	3	122254468	C	T	T	C	4.22e-05	ADD	35509	-0.16056	0.228197	-0.70359	0.481694
3_122254482_A_G	3	122254482	A	G	G	A	1.41e-05	ADD	35509	0.357216	0.395269	0.90373	0.366145
3_122254483_T_C	3	122254483	T	C	C	T	1.41e-05	ADD	35509	0.293882	0.395273	0.743491	0.45719
3_122254485_GTGAT_G	3	122254485	GTGAT	G,GTGATTGAT	G	GTGAT	4.22e-05	ADD	35509	0.045463	0.228226	0.199203	0.842105
3_122254485_GTGAT_G	3	122254485	GTGAT	G,GTGATTGAT	GTGATTGAT	GTGAT	1.41e-05	ADD	35509	-0.41637	0.395504	-1.05276	0.292458
3_122254491_G_T	3	122254491	G	T	T	G	1.41e-05	ADD	35509	-0.21106	0.39522	-0.53404	0.593315
3_122254510_G_C	3	122254510	G	C	C	G	4.22e-05	ADD	35509	0.109211	0.228673	0.477588	0.632946
3_122254519_C_A	3	122254519	C	A	A	C	1.41e-05	ADD	35509	-0.30454	0.395249	-0.77051	0.441003
3_122254521_C_T	3	122254521	C	T	T	C	1.41e-05	ADD	35509	0.126974	0.395348	0.321171	0.748083
3_122256939_CAGAG_C	3	122256939	CAGAG	C	C	CAGAG	2.82e-05	ADD	35509	-0.22739	0.279512	-0.81353	0.415918
3_122256946_G_A	3	122256946	G	A	A	G	1.41e-05	ADD	35509	0.291827	0.395395	0.738065	0.46048
3_122256950_C_T	3	122256950	C	T	T	C	1.41e-05	ADD	35509	-0.46145	0.395256	-1.16748	0.243023
3_122256955_C_T	3	122256955	C	T	T	C	2.82e-05	ADD	35509	0.143166	0.279466	0.512286	0.608454
3_122256956_A_G	3	122256956	A	G	G	A	2.82e-05	ADD	35509	-0.24027	0.279463	-0.85976	0.389929
3_122256963_G_A	3	122256963	G	A,T	A	G	2.82e-05	ADD	35509	-0.1679	0.279471	-0.60079	0.547986
3_122256963_G_A	3	122256963	G	A,T	T	G	2.82e-05	ADD	35509	-0.16673	0.279821	-0.59585	0.551278
3_122256977_G_C	3	122256977	G	C	C	G	1.41e-05	ADD	35509	0.020278	0.395252	0.051304	0.959084
3_122256987_A_G	3	122256987	A	G	G	A	2.82e-05	ADD	35509	0.442409	0.279504	1.58283	0.113468
3_122256991_C_T	3	122256991	C	T	T	C	2.82e-05	ADD	35509	-0.10157	0.279476	-0.36342	0.716296
3_122257012_G_A	3	122257012	G	A,T	A	G	0.000253	ADD	35509	-0.0923	0.093186	-0.99053	0.321922
3_122257012_G_A	3	122257012	G	A,T	T	G	4.22e-05	ADD	35509	-0.40057	0.228202	-1.75531	0.079215
3_122257017_G_A	3	122257017	G	A	A	G	0.00038	ADD	35509	0.073478	0.076102	0.965523	0.334289
3_122257046_G_T	3	122257046	G	T	T	G	1.41e-05	ADD	35509	0.167617	0.395394	0.423923	0.671625
3_122257062_C_T	3	122257062	C	T	T	C	2.82e-05	ADD	35509	-0.47324	0.279485	-1.69327	0.090412
3_122257063_ACTT_A	3	122257063	ACTT	A,CCTT	A	ACTT	1.41e-05	ADD	35509	-1.13845	0.395264	-2.88023	0.003976
3_122257080_G_T	3	122257080	G	T	T	G	1.41e-05	ADD	35509	0.500723	0.395259	1.26682	0.205226
3_122257099_T_C	3	122257099	T	C	C	T	1.41e-05	ADD	35509	-1.05985	0.395209	-2.68176	0.007327
3_122257127_A_G	3	122257127	A	G	G	A	1.41e-05	ADD	35509	-0.42178	0.395232	-1.06716	0.285908
3_122257164_A_C	3	122257164	A	C	C	A	2.82e-05	ADD	35509	0.199448	0.279474	0.713658	0.475444
3_122257171_G_T	3	122257171	G	T,A	T	G	1.41e-05	ADD	35509	0.856652	0.395198	2.16765	0.030192
3_122257172_C_T	3	122257172	C	T	T	C	1.41e-05	ADD	35509	0.465095	0.395256	1.17669	0.239325
3_122257204_C_T	3	122257204	C	T	T	C	2.82e-05	ADD	35509	0.226318	0.279465	0.809827	0.418045
3_122257294_G_A	3	122257294	G	A	A	G	1.41e-05	ADD	35509	0.085837	0.395324	0.21713	0.828108
3_122257309_G_A	3	122257309	G	A	A	G	1.41e-05	ADD	35509	0.014947	0.395226	0.037818	0.969833
3_122257322_G_A	3	122257322	G	A	A	G	1.41e-05	ADD	35509	0.152429	0.395241	0.385662	0.699749
3_122257333_C_T	3	122257333	C	T	T	C	1.41e-05	ADD	35509	0.232515	0.395233	0.5883	0.556335
3_122257336_A_G	3	122257336	A	G	G	A	1.41e-05	ADD	35509	-0.41817	0.395249	-1.058	0.290063
3_122257339_C_T	3	122257339	C	T	T	C	1.41e-05	ADD	35509	0.870672	0.395234	2.20293	0.027606
3_122257348_G_A	3	122257348	G	A	A	G	4.22e-05	ADD	35509	0.304938	0.228184	1.33637	0.181437
3_122257392_T_A	3	122257392	T	A	A	T	0.000127	ADD	35509	-0.12575	0.131787	-0.95419	0.339994
3_122257395_AG_A	3	122257395	AG	A	A	AG	1.41e-05	ADD	35509	0.043954	0.395222	0.111214	0.911447
3_122257396_G_A	3	122257396	G	A,*	*	G	1.41e-05	ADD	35509	0.043954	0.395222	0.111214	0.911447
3_122257397_C_T	3	122257397	C	T	T	C	2.82e-05	ADD	35509	-0.21733	0.279467	-0.77765	0.436778
3_122257405_G_C	3	122257405	G	C	C	G	5.63e-05	ADD	35509	-0.23179	0.197807	-1.1718	0.241287
3_122257406_G_A	3	122257406	G	A	G	A	0.043524	ADD	35509	0.011277	0.007379	1.52835	0.126435
3_122257407_C_T	3	122257407	C	T	T	C	1.41e-05	ADD	35509	1.13837	0.39521	2.8804	0.003974
3_122257408_G_A	3	122257408	G	A	A	G	1.41e-05	ADD	35509	-0.08028	0.395249	-0.20312	0.839044
3_122257417_G_T	3	122257417	G	T	T	G	2.82e-05	ADD	35509	-0.11012	0.279565	-0.39388	0.693673
3_122257445_G_T	3	122257445	G	T	T	G	1.41e-05	ADD	35509	0.193466	0.395343	0.489362	0.624588
3_122257453_T_C	3	122257453	T	C	C	T	4.22e-05	ADD	35509	0.105415	0.228208	0.461924	0.644139
3_122257457_C_G	3	122257457	C	G	G	C	1.41e-05	ADD	35509	-0.1963	0.395225	-0.49668	0.619418
3_122257460_T_C	3	122257460	T	C,A	C	T	1.41e-05	ADD	35509	0.251688	0.395464	0.636437	0.524496
3_122257460_T_C	3	122257460	T	C,A	A	T	1.41e-05	ADD	35509	-0.52442	0.395324	-1.32657	0.18466
3_122257463_C_A	3	122257463	C	A	A	C	1.41e-05	ADD	35509	-0.49084	0.395204	-1.242	0.214245
3_122257468_C_T	3	122257468	C	T	T	C	2.82e-05	ADD	35509	-0.11374	0.279512	-0.40692	0.684067
3_122257469_G_A	3	122257469	G	A	A	G	5.63e-05	ADD	35509	-0.0154	0.197633	-0.07794	0.937877
3_122257474_A_G	3	122257474	A	G	G	A	1.41e-05	ADD	35509	-1.09478	0.395182	-2.77031	0.005603
3_122257496_A_G	3	122257496	A	G	G	A	1.41e-05	ADD	35509	0.176149	0.395267	0.445645	0.655856
3_122257497_A_G	3	122257497	A	G	G	A	7.04e-05	ADD	35509	-0.05177	0.176762	-0.29289	0.769609
3_122257511_T_C	3	122257511	T	C	C	T	7.04e-05	ADD	35509	-0.10025	0.176762	-0.56715	0.570615
3_122257514_T_A	3	122257514	T	A	A	T	1.41e-05	ADD	35509	0.227034	0.395251	0.574406	0.565697
3_122257521_G_T	3	122257521	G	T	T	G	1.41e-05	ADD	35509	0.457757	0.395337	1.15789	0.246916
3_122257529_A_G	3	122257529	A	G	G	A	1.41e-05	ADD	35509	0.136544	0.395412	0.34532	0.729856
3_122257533_C_T	3	122257533	C	T	T	C	7.04e-05	ADD	35509	0.17863	0.17676	1.01058	0.312226
3_122257537_T_C	3	122257537	T	C	C	T	0.001774	ADD	35509	0.005764	0.035277	0.163395	0.870208
3_122257553_T_G	3	122257553	T	G	G	T	1.41e-05	ADD	35509	-0.70598	0.395198	-1.78641	0.074042
3_122257555_C_T	3	122257555	C	T	T	C	0.002464	ADD	35509	-0.08137	0.029784	-2.73199	0.006298
3_122257565_A_C	3	122257565	A	C	C	A	2.82e-05	ADD	35509	-0.29085	0.279519	-1.04054	0.298094
3_122257604_TAAA_T	3	122257604	TAAA	T,CAAA	CAAA	TAAA	1.41e-05	ADD	35509	-0.11002	0.395226	-0.27838	0.780723
3_122257607_A_*	3	122257607	A	*,G	G	A	1.41e-05	ADD	35509	-0.10413	0.395269	-0.26343	0.792221
3_122257608_T_G	3	122257608	T	G	G	T	7.04e-05	ADD	35509	0.032657	0.176782	0.184729	0.853442
3_122257616_GCATAAAAC_G	3	122257616	GCATAAAAC	G,TCATAAAAC,ACATAAAAC	TCATAAAAC	GCATAAAAC	5.63e-05	ADD	35509	0.168618	0.197625	0.853224	0.393541
3_122257617_C_*	3	122257617	C	*,A,G	A	C	2.82e-05	ADD	35509	0.112872	0.279463	0.40389	0.686296
3_122257624_CTG_C	3	122257624	CTG	C,GTG	C	CTG	0.143471	ADD	35509	0.069425	0.004243	16.3641	5.73e-60
3_122257624_CTG_C	3	122257624	CTG	C,GTG	GTG	CTG	1.41e-05	ADD	35509	-0.21268	0.394037	-0.53974	0.589382
3_122257626_G_*	3	122257626	G	*,A,T	*	G	0.143471	ADD	35509	0.069377	0.004243	16.3526	6.91e-60
3_122257626_G_*	3	122257626	G	*,A,T	A	G	5.63e-05	ADD	35509	-0.26882	0.196908	-1.36518	0.172205
3_122257630_CT_C	3	122257630	CT	C,CTT,AT,GT	C	CT	2.82e-05	ADD	35509	-0.02537	0.279499	-0.09078	0.927666
3_122257630_CT_C	3	122257630	CT	C,CTT,AT,GT	CTT	CT	4.22e-05	ADD	35509	0.070737	0.228237	0.309926	0.756619
3_122257630_CT_C	3	122257630	CT	C,CTT,AT,GT	AT	CT	2.82e-05	ADD	35509	-0.06003	0.279519	-0.21475	0.829967
3_122257637_T_A	3	122257637	T	A	A	T	0.002605	ADD	35509	0.022006	0.028992	0.759027	0.447842
3_122257638_A_T	3	122257638	A	T	T	A	4.22e-05	ADD	35509	-0.29448	0.228219	-1.29032	0.196946
3_122257645_G_A	3	122257645	G	A,T	A	G	1.41e-05	ADD	35509	0.130129	0.395581	0.328956	0.742191
3_122257645_G_A	3	122257645	G	A,T	T	G	1.41e-05	ADD	35509	0.167797	0.395271	0.424511	0.671196
3_122257646_G_T	3	122257646	G	T	T	G	7.04e-05	ADD	35509	-0.07355	0.176771	-0.41609	0.677349
3_122257647_C_T	3	122257647	C	T	T	C	0.450491	ADD	35509	-0.03256	0.002947	-11.0473	2.51e-28
3_122257666_C_A	3	122257666	C	A,T	A	C	2.82e-05	ADD	35509	0.041229	0.279477	0.147521	0.882722
3_122257666_C_A	3	122257666	C	A,T	T	C	2.82e-05	ADD	35509	0.343542	0.27947	1.22926	0.218981
3_122257667_A_G	3	122257667	A	G	G	A	1.41e-05	ADD	35509	-0.06256	0.395269	-0.15827	0.874244
3_122257672_A_C	3	122257672	A	C,T	C	A	2.82e-05	ADD	35509	0.038678	0.279479	0.138393	0.889931
3_122257673_T_G	3	122257673	T	G	G	T	0.000113	ADD	35509	-0.04029	0.139782	-0.28821	0.773191
3_122257675_C_A	3	122257675	C	A	A	C	2.82e-05	ADD	35509	-0.0359	0.279498	-0.12845	0.897795
3_122257676_C_A	3	122257676	C	A,G	G	C	1.41e-05	ADD	35509	-0.15676	0.395243	-0.3966	0.691663
3_122257677_T_G	3	122257677	T	G,A	G	T	1.41e-05	ADD	35509	0.458097	0.395212	1.15912	0.246416
3_122257677_T_G	3	122257677	T	G,A	A	T	1.41e-05	ADD	35509	-0.04991	0.395267	-0.12626	0.899524
3_122257679_T_G	3	122257679	T	G,A	G	T	5.63e-05	ADD	35509	-0.009	0.197629	-0.04554	0.963679
3_122257679_T_G	3	122257679	T	G,A	A	T	1.41e-05	ADD	35509	0.469786	0.395237	1.18862	0.234598
3_122257681_G_T	3	122257681	G	T,A	T	G	2.82e-05	ADD	35509	0.268531	0.279482	0.960818	0.33665
3_122257681_G_T	3	122257681	G	T,A	A	G	1.41e-05	ADD	35509	-0.16071	0.39524	-0.40661	0.684296
3_122257683_A_*	3	122257683	A	*,G,T	*	A	1.41e-05	ADD	35509	-0.15915	0.395189	-0.40272	0.687154
3_122257683_A_*	3	122257683	A	*,G,T	G	A	1.41e-05	ADD	35509	-0.88295	0.395245	-2.23394	0.025493
3_122257683_A_*	3	122257683	A	*,G,T	T	A	1.41e-05	ADD	35509	0.712432	0.395204	1.80269	0.071445
3_122257684_AATTTTT_A	3	122257684	AATTTTT	A,ATTTT	A	AATTTTT	0.000169	ADD	35509	0.14256	0.11412	1.24921	0.211597
3_122257684_AATTTTT_A	3	122257684	AATTTTT	A,ATTTT	ATTTT	AATTTTT	1.41e-05	ADD	35509	-0.60994	0.395295	-1.543	0.12284
3_122257685_AT_TT	3	122257685	AT	TT,A,*,ATT,GT	TT	AT	0.434819	ADD	35509	-0.02939	0.002857	-10.2884	8.62e-25
3_122257685_AT_TT	3	122257685	AT	TT,A,*,ATT,GT	A	AT	7.04e-05	ADD	35509	0.037888	0.176527	0.214633	0.830055
3_122257685_AT_TT	3	122257685	AT	TT,A,*,ATT,GT	*	AT	0.000183	ADD	35509	0.059161	0.109518	0.540192	0.589068
3_122257685_AT_TT	3	122257685	AT	TT,A,*,ATT,GT	ATT	AT	4.22e-05	ADD	35509	-0.21051	0.227861	-0.92387	0.355562
3_122257686_T_*	3	122257686	T	*,C	*	T	0.000253	ADD	35509	0.078438	0.093185	0.841751	0.399933
3_122257686_T_*	3	122257686	T	*,C	C	T	1.41e-05	ADD	35509	0.237316	0.395264	0.600398	0.548245
3_122257688_T_C	3	122257688	T	C,*	C	T	0.43427	ADD	35509	-0.02937	0.002854	-10.2911	8.37e-25
3_122257688_T_C	3	122257688	T	C,*	*	T	0.000169	ADD	35509	0.116993	0.113982	1.02642	0.304701
3_122257689_T_*	3	122257689	T	*,TCA,A	*	T	0.000169	ADD	35509	0.142557	0.114122	1.24916	0.211614
3_122257689_T_*	3	122257689	T	*,TCA,A	TCA	T	1.41e-05	ADD	35509	-0.60993	0.3953	-1.54297	0.122848
3_122257689_T_*	3	122257689	T	*,TCA,A	A	T	1.41e-05	ADD	35509	-0.09805	0.395256	-0.24806	0.80409
3_122257690_T_*	3	122257690	T	*,A,C	*	T	0.000169	ADD	35509	0.142591	0.114125	1.24943	0.211516
3_122257690_T_*	3	122257690	T	*,A,C	A	T	4.22e-05	ADD	35509	-0.0346	0.176764	-0.19573	0.844825
3_122257690_T_*	3	122257690	T	*,A,C	C	T	1.41e-05	ADD	35509	0.252281	0.395216	0.638338	0.523258
3_122257692_T_C	3	122257692	T	C,G	C	T	1.41e-05	ADD	35509	0.085234	0.395238	0.215652	0.82926
3_122257692_T_C	3	122257692	T	C,G	G	T	7.04e-05	ADD	35509	-0.10958	0.176767	-0.61989	0.535334
3_122257696_T_C	3	122257696	T	C,A	C	T	1.41e-05	ADD	35509	0.25148	0.395233	0.636284	0.524595
3_122257696_T_C	3	122257696	T	C,A	A	T	2.82e-05	ADD	35509	-0.07452	0.279475	-0.26663	0.789758
3_122257698_C_A	3	122257698	C	A,G	A	C	2.82e-05	ADD	35509	-0.4095	0.279496	-1.46512	0.142897
3_122257698_C_A	3	122257698	C	A,G	G	C	1.41e-05	ADD	35509	0.368757	0.395198	0.933094	0.350778
3_122257700_A_G	3	122257700	A	G,T	G	A	0.429764	ADD	35509	-0.03076	0.002812	-10.939	8.31e-28
3_122257700_A_G	3	122257700	A	G,T	T	A	2.82e-05	ADD	35509	0.343267	0.278984	1.23042	0.218549
3_122257701_C_A	3	122257701	C	A	A	C	1.41e-05	ADD	35509	0.420062	0.395206	1.06289	0.287837
3_122257702_T_A	3	122257702	T	A	A	T	2.82e-05	ADD	35509	-0.34779	0.279461	-1.24451	0.213322
3_122257708_TA_T	3	122257708	TA	T,CA,GA	T	TA	1.41e-05	ADD	35509	0.158706	0.395225	0.401559	0.688011
3_122257708_TA_T	3	122257708	TA	T,CA,GA	CA	TA	4.22e-05	ADD	35509	0.239798	0.228342	1.05017	0.293647
3_122257708_TA_T	3	122257708	TA	T,CA,GA	GA	TA	1.41e-05	ADD	35509	0.021336	0.395268	0.053977	0.956953
3_122257722_G_A	3	122257722	G	A,T	A	G	1.41e-05	ADD	35509	0.312897	0.395233	0.791677	0.428554
3_122257722_G_A	3	122257722	G	A,T	T	G	1.41e-05	ADD	35509	-0.12167	0.395224	-0.30784	0.758207
3_122257723_C_A	3	122257723	C	A	A	C	7.04e-05	ADD	35509	-0.01498	0.149397	-0.10025	0.920146
3_122257726_A_C	3	122257726	A	C	C	A	2.82e-05	ADD	35509	-0.09139	0.279487	-0.32699	0.743676
3_122257730_G_A	3	122257730	G	A,T	A	G	1.41e-05	ADD	35509	0.174012	0.395296	0.440207	0.65979
3_122257730_G_A	3	122257730	G	A,T	T	G	1.41e-05	ADD	35509	-0.39429	0.39524	-0.9976	0.318481
3_122257749_A_C	3	122257749	A	C	C	A	4.22e-05	ADD	35509	-0.20403	0.228215	-0.89401	0.371323
3_122257761_T_G	3	122257761	T	G	G	T	1.41e-05	ADD	35509	0.241157	0.395348	0.609987	0.541874
3_122257770_T_G	3	122257770	T	G	G	T	2.82e-05	ADD	35509	-0.12555	0.279521	-0.44915	0.653325
3_122257776_T_C	3	122257776	T	C	C	T	1.41e-05	ADD	35509	0.22939	0.395327	0.580255	0.561746
3_122261393_T_A	3	122261393	T	A,C	A	T	1.41e-05	ADD	35509	-1.16329	0.395183	-2.94367	0.003246
3_122261393_T_A	3	122261393	T	A,C	C	T	1.41e-05	ADD	35509	0.257167	0.395166	0.650782	0.515192
3_122261395_T_C	3	122261395	T	C	T	C	0.333521	ADD	35509	-0.00174	0.003211	-0.54119	0.588382
3_122261406_G_A	3	122261406	G	A,C	A	G	2.82e-05	ADD	35509	0.130344	0.279428	0.466469	0.640883
3_122261406_G_A	3	122261406	G	A,C	C	G	1.41e-05	ADD	35509	-1.16329	0.395184	-2.94367	0.003246
3_122261429_G_A	3	122261429	G	A	A	G	2.82e-05	ADD	35509	0.002806	0.279499	0.010039	0.99199
3_122261432_A_G	3	122261432	A	G	G	A	1.41e-05	ADD	35509	-0.25345	0.395275	-0.6412	0.521397
3_122261437_C_T	3	122261437	C	T	T	C	0.347363	ADD	35509	0.033944	0.003138	10.8178	3.12e-27
3_122261460_C_T	3	122261460	C	T	T	C	5.63e-05	ADD	35509	0.284791	0.197689	1.4406	0.149706
3_122261470_A_G	3	122261470	A	G	G	A	1.41e-05	ADD	35509	-0.00099	0.395214	-0.00251	0.997993
3_122261471_C_T	3	122261471	C	T	T	C	2.82e-05	ADD	35509	0.019799	0.279519	0.070833	0.943531
3_122261482_TTCACTCACTCACTCAC_TTCACTCACTCACTCACTCAC	3	122261482	TTCACTCACTCACTCAC	TTCACTCACTCACTCACTCAC,TTCACTCACTCAC,CTCACTCACTCACTCAC,T	TTCACTCACTCACTCACTCAC	TTCACTCACTCACTCAC	5.63e-05	ADD	35509	0.01243	0.197656	0.062885	0.949859
3_122261482_TTCACTCACTCACTCAC_TTCACTCACTCACTCACTCAC	3	122261482	TTCACTCACTCACTCAC	TTCACTCACTCACTCACTCAC,TTCACTCACTCAC,CTCACTCACTCACTCAC,T	TTCACTCACTCAC	TTCACTCACTCACTCAC	1.41e-05	ADD	35509	0.157133	0.39526	0.397542	0.69097
3_122261482_TTCACTCACTCACTCAC_TTCACTCACTCACTCACTCAC	3	122261482	TTCACTCACTCACTCAC	TTCACTCACTCACTCACTCAC,TTCACTCACTCAC,CTCACTCACTCACTCAC,T	CTCACTCACTCACTCAC	TTCACTCACTCACTCAC	1.41e-05	ADD	35509	-0.16527	0.39525	-0.41813	0.675855
3_122261482_TTCACTCACTCACTCAC_TTCACTCACTCACTCACTCAC	3	122261482	TTCACTCACTCACTCAC	TTCACTCACTCACTCACTCAC,TTCACTCACTCAC,CTCACTCACTCACTCAC,T	T	TTCACTCACTCACTCAC	1.41e-05	ADD	35509	-0.86257	0.395218	-2.18251	0.029079
3_122261492_C_*	3	122261492	C	*,A	*	C	1.41e-05	ADD	35509	-0.86261	0.395201	-2.18272	0.029063
3_122261492_C_*	3	122261492	C	*,A	A	C	1.41e-05	ADD	35509	-0.467	0.395553	-1.18064	0.237755
3_122261496_C_*	3	122261496	C	*,T	*	C	1.41e-05	ADD	35509	-0.86255	0.395203	-2.18256	0.029075
3_122261497_A_G	3	122261497	A	G,*	G	A	0.000155	ADD	35509	0.089739	0.119238	0.752606	0.451692
3_122261497_A_G	3	122261497	A	G,*	*	A	1.41e-05	ADD	35509	-0.86252	0.395205	-2.18247	0.029082
3_122261509_T_G	3	122261509	T	G	G	T	2.82e-05	ADD	35509	-0.11588	0.279464	-0.41465	0.678403
3_122261517_G_C	3	122261517	G	C	C	G	1.41e-05	ADD	35509	0.105862	0.395212	0.267861	0.788808
3_122261533_T_C	3	122261533	T	C	C	T	1.41e-05	ADD	35509	0.241157	0.395348	0.609987	0.541874
3_122261549_A_C	3	122261549	A	C	C	A	1.41e-05	ADD	35509	-0.53141	0.395202	-1.34465	0.178746
3_122261560_C_G	3	122261560	C	G	G	C	1.41e-05	ADD	35509	0.292943	0.395481	0.740728	0.458864
3_122261572_A_G	3	122261572	A	G	G	A	2.82e-05	ADD	35509	0.144282	0.279523	0.516171	0.605738
3_122261581_T_A	3	122261581	T	A	A	T	4.22e-05	ADD	35509	0.028918	0.228297	0.126668	0.899204
3_122261601_A_G	3	122261601	A	G	G	A	2.82e-05	ADD	35509	0.424258	0.279468	1.51809	0.129
3_122261607_A_G	3	122261607	A	G	G	A	1.41e-05	ADD	35509	-0.66234	0.395247	-1.67576	0.093795
3_122261608_G_A	3	122261608	G	A	A	G	0.000521	ADD	35509	0.010132	0.063361	0.159912	0.872951
3_122261609_C_A	3	122261609	C	A	A	C	1.41e-05	ADD	35509	0.215281	0.395492	0.544337	0.586213
3_122261614_G_A	3	122261614	G	A	A	G	2.82e-05	ADD	35509	-0.45147	0.279466	-1.61547	0.106218
3_122261638_C_T	3	122261638	C	T	T	C	1.41e-05	ADD	35509	-0.62691	0.395228	-1.58619	0.112704
3_122261649_G_A	3	122261649	G	A	A	G	1.41e-05	ADD	35509	-0.11407	0.395214	-0.28863	0.772865
3_122261684_G_A	3	122261684	G	A	A	G	5.63e-05	ADD	35509	-0.5273	0.197598	-2.66852	0.007622
3_122261692_G_A	3	122261692	G	A	A	G	1.41e-05	ADD	35509	0.277031	0.39538	0.70067	0.483514
3_122261710_A_G	3	122261710	A	G	G	A	1.41e-05	ADD	35509	0.173468	0.395223	0.438912	0.660728
3_122261740_C_A	3	122261740	C	A	A	C	1.41e-05	ADD	35509	0.114015	0.395316	0.288414	0.773032
3_122261747_G_A	3	122261747	G	A	A	G	2.82e-05	ADD	35509	0.391776	0.279517	1.40162	0.161038
3_122261775_C_T	3	122261775	C	T	T	C	0.000127	ADD	35509	0.196269	0.131779	1.48938	0.136397
3_122261783_G_A	3	122261783	G	A	A	G	0.003408	ADD	35509	-0.07249	0.02532	-2.86291	0.0042
3_122261792_C_A	3	122261792	C	A	A	C	4.22e-05	ADD	35509	-0.17481	0.22827	-0.76579	0.443809
3_122261797_T_C	3	122261797	T	C	C	T	1.41e-05	ADD	35509	0.270884	0.395273	0.685309	0.493153
3_122261814_A_G	3	122261814	A	G	G	A	0.000197	ADD	35509	0.188667	0.105661	1.78558	0.074175
3_122261823_C_T	3	122261823	C	T	T	C	1.41e-05	ADD	35509	0.115276	0.395232	0.291666	0.770544
3_122261824_G_A	3	122261824	G	A	A	G	1.41e-05	ADD	35509	-0.23227	0.395461	-0.58735	0.556972
3_122261848_C_A	3	122261848	C	A	A	C	1.41e-05	ADD	35509	-0.07115	0.395289	-0.17999	0.857164
3_122261856_C_T	3	122261856	C	T	T	C	4.22e-05	ADD	35509	-0.39081	0.22818	-1.71271	0.086775
3_122261879_G_A	3	122261879	G	A	A	G	2.82e-05	ADD	35509	-0.11041	0.279479	-0.39505	0.692809
3_122261880_A_G	3	122261880	A	G	G	A	1.41e-05	ADD	35509	-0.09328	0.395276	-0.23598	0.813449
3_122261881_G_C	3	122261881	G	C	C	G	1.41e-05	ADD	35509	0.82397	0.395189	2.085	0.037076
3_122261883_T_C	3	122261883	T	C	C	T	9.86e-05	ADD	35509	-0.14843	0.149413	-0.99343	0.320505
3_122261888_C_T	3	122261888	C	T	T	C	1.41e-05	ADD	35509	0.448547	0.395203	1.13498	0.256392
3_122261892_G_A	3	122261892	G	A	A	G	1.41e-05	ADD	35509	0.60826	0.39525	1.53893	0.123831
3_122261900_A_G	3	122261900	A	G	G	A	1.41e-05	ADD	35509	0.337109	0.395319	0.852751	0.393803
3_122261902_G_A	3	122261902	G	A	A	G	2.82e-05	ADD	35509	0.143667	0.279484	0.514044	0.607225
3_122261911_C_T	3	122261911	C	T	T	C	1.41e-05	ADD	35509	1.30137	0.395146	3.2934	0.000991
3_122261920_C_T	3	122261920	C	T	T	C	5.63e-05	ADD	35509	0.170534	0.197687	0.862651	0.388335
3_122261941_C_T	3	122261941	C	T	T	C	0.000127	ADD	35509	-0.02066	0.131758	-0.15679	0.875411
3_122261944_C_G	3	122261944	C	G	G	C	0.000127	ADD	35509	0.188952	0.13177	1.43396	0.151594
3_122261950_C_A	3	122261950	C	A	A	C	0.000113	ADD	35509	-0.05411	0.14047	-0.38519	0.700099
3_122261956_G_A	3	122261956	G	A	A	G	7.04e-05	ADD	35509	-0.32634	0.17675	-1.84635	0.06485
3_122261961_A_T	3	122261961	A	T	T	A	1.41e-05	ADD	35509	0.194845	0.395269	0.492942	0.622056
3_122261971_C_T	3	122261971	C	T	T	C	1.41e-05	ADD	35509	0.250329	0.395217	0.633396	0.526479
3_122261974_G_A	3	122261974	G	A	A	G	4.22e-05	ADD	35509	-0.18199	0.228221	-0.79744	0.425198
3_122261979_G_A	3	122261979	G	A	A	G	1.41e-05	ADD	35509	-0.03122	0.395211	-0.079	0.937035
3_122262009_G_C	3	122262009	G	C	C	G	1.41e-05	ADD	35509	0.175481	0.395256	0.443967	0.657069
3_122262013_G_A	3	122262013	G	A	A	G	1.41e-05	ADD	35509	-0.28274	0.395238	-0.71537	0.474383
3_122262023_T_C	3	122262023	T	C	C	T	1.41e-05	ADD	35509	0.35324	0.395297	0.893607	0.371538
3_122262028_G_A	3	122262028	G	A	A	G	1.41e-05	ADD	35509	0.028767	0.395352	0.072762	0.941996
3_122262046_C_G	3	122262046	C	G	G	C	1.41e-05	ADD	35509	0.452656	0.395273	1.14517	0.252145
3_122262052_C_T	3	122262052	C	T	T	C	1.41e-05	ADD	35509	-0.15826	0.395229	-0.40044	0.688838
3_122262058_G_T	3	122262058	G	T	T	G	0.000127	ADD	35509	-0.03221	0.131775	-0.24446	0.806879
3_122262071_G_C	3	122262071	G	C	C	G	1.41e-05	ADD	35509	0.484982	0.395203	1.22717	0.219766
3_122262079_C_A	3	122262079	C	A,T	A	C	1.41e-05	ADD	35509	0.399801	0.395303	1.01138	0.311842
3_122262079_C_A	3	122262079	C	A,T	T	C	1.41e-05	ADD	35509	0.036395	0.395226	0.092085	0.926631
3_122262093_A_C	3	122262093	A	C	C	A	1.41e-05	ADD	35509	-1.56193	0.395226	-3.95199	7.77e-05
3_122262098_A_G	3	122262098	A	G	G	A	1.41e-05	ADD	35509	0.315063	0.395229	0.797165	0.42536
3_122262110_C_T	3	122262110	C	T	T	C	2.82e-05	ADD	35509	0.020526	0.279461	0.073447	0.941451
3_122262123_G_A	3	122262123	G	A	A	G	2.82e-05	ADD	35509	-0.1694	0.279513	-0.60607	0.544472
3_122262126_C_A	3	122262126	C	A	A	C	8.45e-05	ADD	35509	0.021341	0.161362	0.132255	0.894783
3_122262145_G_A	3	122262145	G	A	A	G	2.82e-05	ADD	35509	0.140741	0.279633	0.503306	0.614752
3_122262154_T_C	3	122262154	T	C	C	T	1.41e-05	ADD	35509	0.471009	0.395201	1.19182	0.233339
3_122262162_G_T	3	122262162	G	T	T	G	1.41e-05	ADD	35509	-0.04101	0.395348	-0.10374	0.917378
3_122262179_G_A	3	122262179	G	A	A	G	1.41e-05	ADD	35509	0.276699	0.39529	0.69999	0.483938
3_122262199_G_A	3	122262199	G	A	A	G	8.45e-05	ADD	35509	-0.14459	0.16139	-0.8959	0.370311
3_122262204_C_G	3	122262204	C	G	G	C	1.41e-05	ADD	35509	-0.70672	0.395204	-1.78825	0.073745
3_122262206_T_C	3	122262206	T	C	C	T	1.41e-05	ADD	35509	-0.63046	0.395195	-1.59531	0.110653
3_122262208_C_T	3	122262208	C	T	T	C	1.41e-05	ADD	35509	-0.20758	0.395211	-0.52524	0.599423
3_122262210_G_T	3	122262210	G	T	T	G	1.41e-05	ADD	35509	0.636923	0.395198	1.61165	0.107046
3_122262214_C_G	3	122262214	C	G	G	C	1.41e-05	ADD	35509	0.427302	0.395257	1.08107	0.279672
3_122262223_A_G	3	122262223	A	G	G	A	5.63e-05	ADD	35509	0.003226	0.19768	0.016321	0.986978
3_122262227_G_A	3	122262227	G	A	A	G	0.000437	ADD	35509	0.069861	0.071068	0.983018	0.325605
3_122262228_A_G	3	122262228	A	G	G	A	1.41e-05	ADD	35509	-0.13313	0.395212	-0.33686	0.736228
3_122262247_C_T	3	122262247	C	T	T	C	4.22e-05	ADD	35509	-0.03223	0.2282	-0.14122	0.887701
3_122262254_C_G	3	122262254	C	G	G	C	1.41e-05	ADD	35509	-0.3063	0.395231	-0.77499	0.438352
3_122262271_G_A	3	122262271	G	A,T	A	G	2.82e-05	ADD	35509	-0.80139	0.279561	-2.86661	0.004151
3_122262271_G_A	3	122262271	G	A,T	T	G	1.41e-05	ADD	35509	0.21594	0.395175	0.54644	0.584767
3_122262316_T_C	3	122262316	T	C	C	T	4.22e-05	ADD	35509	0.436563	0.228218	1.91292	0.055766
3_122262318_C_T	3	122262318	C	T	T	C	1.41e-05	ADD	35509	0.3923	0.395225	0.992599	0.320912
3_122262320_C_T	3	122262320	C	T	T	C	0.000437	ADD	35509	-0.05437	0.069207	-0.78561	0.432099
3_122262322_C_T	3	122262322	C	T,A	T	C	2.82e-05	ADD	35509	0.382964	0.279475	1.3703	0.170603
3_122262323_G_T	3	122262323	G	T	T	G	2.82e-05	ADD	35509	0.487171	0.27946	1.74326	0.081298
3_122262332_G_C	3	122262332	G	C	C	G	2.82e-05	ADD	35509	0.001465	0.279492	0.005241	0.995819
3_122262334_T_C	3	122262334	T	C	C	T	1.41e-05	ADD	35509	0.319141	0.395344	0.807249	0.419528
3_122262368_A_G	3	122262368	A	G	G	A	0.008603	ADD	35509	0.032739	0.017952	1.82373	0.068202
3_122262369_C_A	3	122262369	C	A	A	C	1.41e-05	ADD	35509	0.21009	0.395209	0.531593	0.595011
3_122262396_A_T	3	122262396	A	T	T	A	1.41e-05	ADD	35509	0.007068	0.395311	0.017879	0.985736
3_122262427_T_G	3	122262427	T	G	G	T	1.41e-05	ADD	35509	-0.00693	0.39543	-0.01752	0.98602
3_122262430_A_T	3	122262430	A	T	T	A	1.41e-05	ADD	35509	-0.74361	0.395376	-1.88078	0.06001
3_122262454_C_T	3	122262454	C	T	T	C	1.41e-05	ADD	35509	-0.05159	0.395207	-0.13054	0.896138
3_122262480_G_GA	3	122262480	G	GA	GA	G	1.41e-05	ADD	35509	-0.34327	0.395227	-0.86853	0.385108
3_122262489_T_A	3	122262489	T	A	A	T	1.41e-05	ADD	35509	0.35214	0.395226	0.890982	0.372945
3_122262522_C_A	3	122262522	C	A	A	C	1.41e-05	ADD	35509	-0.37746	0.395217	-0.95507	0.339547
3_122262525_C_T	3	122262525	C	T	T	C	0.000901	ADD	35509	0.136749	0.049283	2.77477	0.005527
3_122262526_T_C	3	122262526	T	C	C	T	0.005351	ADD	35509	-0.02449	0.020354	-1.2031	0.228946
3_122262552_CT_C	3	122262552	CT	C	C	CT	1.41e-05	ADD	35509	-0.22398	0.395229	-0.56672	0.570909
3_122275665_A_T	3	122275665	A	T	T	A	0.000141	ADD	35509	-0.01405	0.124999	-0.11239	0.910513
3_122275695_C_T	3	122275695	C	T	T	C	4.22e-05	ADD	35509	0.175586	0.228386	0.768811	0.44201
3_122275696_G_A	3	122275696	G	A,T	A	G	1.41e-05	ADD	35509	0.125095	0.395338	0.316426	0.751681
3_122275696_G_A	3	122275696	G	A,T	T	G	1.41e-05	ADD	35509	0.157915	0.39538	0.399401	0.6896
3_122275718_A_G	3	122275718	A	G	G	A	1.41e-05	ADD	35509	-0.47052	0.395225	-1.1905	0.233857
3_122275720_G_A	3	122275720	G	A	A	G	1.41e-05	ADD	35509	-0.23709	0.395497	-0.59947	0.548865
3_122275725_T_C	3	122275725	T	C	C	T	2.82e-05	ADD	35509	-0.0698	0.27948	-0.24975	0.802783
3_122275727_T_C	3	122275727	T	C	C	T	1.41e-05	ADD	35509	0.054389	0.395228	0.137615	0.890545
3_122275728_A_G	3	122275728	A	G	G	A	0.000465	ADD	35509	-0.079	0.068988	-1.1452	0.252133
3_122275730_C_T	3	122275730	C	T	T	C	0.000239	ADD	35509	0.131933	0.095889	1.37589	0.168864
3_122275731_G_A	3	122275731	G	A	A	G	8.45e-05	ADD	35509	-0.12842	0.161363	-0.79583	0.426139
3_122275737_G_C	3	122275737	G	C	C	G	1.41e-05	ADD	35509	-0.18433	0.395203	-0.46641	0.640929
3_122275739_G_T	3	122275739	G	T	T	G	1.41e-05	ADD	35509	-0.02176	0.395234	-0.05507	0.956084
3_122275745_C_T	3	122275745	C	T	T	C	1.41e-05	ADD	35509	0.677391	0.395251	1.71382	0.08657
3_122275759_T_G	3	122275759	T	G	G	T	1.41e-05	ADD	35509	0.340902	0.395213	0.862577	0.388376
3_122275762_G_T	3	122275762	G	T	T	G	1.41e-05	ADD	35509	-0.03746	0.395273	-0.09478	0.92449
3_122275767_A_G	3	122275767	A	G	G	A	1.41e-05	ADD	35509	-1.18259	0.395168	-2.99262	0.002768
3_122275796_C_A	3	122275796	C	A	A	C	1.41e-05	ADD	35509	0.915504	0.395601	2.31421	0.020662
3_122275812_G_A	3	122275812	G	A	A	G	1.41e-05	ADD	35509	0.42521	0.39537	1.07547	0.282171
3_122275823_C_A	3	122275823	C	A,G	A	C	1.41e-05	ADD	35509	0.308072	0.39521	0.779515	0.435681
3_122275823_C_A	3	122275823	C	A,G	G	C	1.41e-05	ADD	35509	0.581599	0.395257	1.47144	0.14118
3_122275830_C_T	3	122275830	C	T	T	C	1.41e-05	ADD	35509	0.163616	0.395274	0.413931	0.678927
3_122275859_G_A	3	122275859	G	A	A	G	1.41e-05	ADD	35509	0.144856	0.395261	0.366482	0.714008
3_122275866_A_G	3	122275866	A	G	G	A	1.41e-05	ADD	35509	-0.16049	0.395232	-0.40607	0.684693
3_122275877_G_A	3	122275877	G	A	A	G	1.41e-05	ADD	35509	0.267181	0.395296	0.675901	0.499108
3_122275878_T_A	3	122275878	T	A	A	T	1.41e-05	ADD	35509	-0.33385	0.395235	-0.8447	0.398285
3_122275879_G_T	3	122275879	G	T	T	G	1.41e-05	ADD	35509	-0.34174	0.395211	-0.8647	0.387212
3_122275886_C_T	3	122275886	C	T	T	C	1.41e-05	ADD	35509	0.638584	0.395202	1.61584	0.106137
3_122275890_G_T	3	122275890	G	T	T	G	1.41e-05	ADD	35509	0.714614	0.395232	1.80809	0.070602
3_122275897_A_G	3	122275897	A	G	G	A	2.82e-05	ADD	35509	-0.75728	0.279462	-2.70979	0.006736
3_122275903_C_T	3	122275903	C	T	T	C	4.22e-05	ADD	35509	0.181711	0.22818	0.796347	0.425836
3_122275912_A_G	3	122275912	A	G	G	A	1.41e-05	ADD	35509	0.475261	0.395214	1.20254	0.229163
3_122275913_C_T	3	122275913	C	T	T	C	8.45e-05	ADD	35509	-0.04525	0.161369	-0.2804	0.779176
3_122275925_C_T	3	122275925	C	T	T	C	9.86e-05	ADD	35509	-0.08101	0.14967	-0.54128	0.588318
3_122275943_C_T	3	122275943	C	T	T	C	1.41e-05	ADD	35509	0.059139	0.39524	0.149628	0.881059
3_122275944_G_T	3	122275944	G	T,A	T	G	1.41e-05	ADD	35509	-0.33002	0.395212	-0.83504	0.403701
3_122275944_G_T	3	122275944	G	T,A	A	G	4.22e-05	ADD	35509	-0.00475	0.22825	-0.02082	0.983388
3_122275947_T_C	3	122275947	T	C	C	T	1.41e-05	ADD	35509	-0.11968	0.395212	-0.30283	0.76202
3_122275968_A_G	3	122275968	A	G	G	A	2.82e-05	ADD	35509	0.045656	0.27946	0.163371	0.870227
3_122276007_G_A	3	122276007	G	A	A	G	2.82e-05	ADD	35509	-0.39777	0.279457	-1.42335	0.154643
3_122276026_G_A	3	122276026	G	A	A	G	1.41e-05	ADD	35509	-0.94147	0.395463	-2.38068	0.017286
3_122276027_T_C	3	122276027	T	C	C	T	1.41e-05	ADD	35509	0.225256	0.395257	0.569899	0.56875
3_122276030_G_T	3	122276030	G	T,A	T	G	1.41e-05	ADD	35509	0.352834	0.395609	0.891875	0.372466
3_122276030_G_T	3	122276030	G	T,A	A	G	1.41e-05	ADD	35509	-0.28148	0.39532	-0.71204	0.476445
3_122276046_G_C	3	122276046	G	C	C	G	1.41e-05	ADD	35509	-0.26492	0.395238	-0.67027	0.502691
3_122276056_A_C	3	122276056	A	C	C	A	1.41e-05	ADD	35509	0.521973	0.395464	1.3199	0.186877
3_122276069_A_T	3	122276069	A	T	T	A	1.41e-05	ADD	35509	0.170813	0.395393	0.432008	0.665738
3_122276071_G_A	3	122276071	G	A	A	G	1.41e-05	ADD	35509	-0.02631	0.395226	-0.06658	0.946917
3_122276074_T_C	3	122276074	T	C	C	T	1.41e-05	ADD	35509	-0.52955	0.395292	-1.33964	0.180371
3_122276080_A_G	3	122276080	A	G	G	A	5.63e-05	ADD	35509	0.202104	0.197617	1.02271	0.306454
3_122276094_G_A	3	122276094	G	A	A	G	0.088682	ADD	35509	-0.03389	0.005384	-6.29487	3.11e-10
3_122276096_G_T	3	122276096	G	T	T	G	2.82e-05	ADD	35509	-0.01218	0.279469	-0.04359	0.965228
3_122276128_C_G	3	122276128	C	G	G	C	1.41e-05	ADD	35509	-0.18498	0.395262	-0.46799	0.639793
3_122276141_A_T	3	122276141	A	T	T	A	5.63e-05	ADD	35509	0.152133	0.197617	0.769838	0.441401
3_122276142_TAA_CAA	3	122276142	TAA	CAA,T	T	TAA	1.41e-05	ADD	35509	-0.11894	0.395329	-0.30087	0.763519
3_122276144_AAG_*	3	122276144	AAG	*,A	*	AAG	1.41e-05	ADD	35509	-0.11893	0.395327	-0.30083	0.763549
3_122276144_AAG_*	3	122276144	AAG	*,A	A	AAG	1.41e-05	ADD	35509	-0.43917	0.395261	-1.11108	0.26654
3_122276146_G_A	3	122276146	G	A,*	A	G	2.82e-05	ADD	35509	0.253927	0.279505	0.908488	0.363627
3_122276146_G_A	3	122276146	G	A,*	*	G	1.41e-05	ADD	35509	-0.43912	0.395257	-1.11097	0.266587
3_122276174_T_C	3	122276174	T	C	C	T	1.41e-05	ADD	35509	0.338154	0.395241	0.855564	0.392245
3_122276183_T_TG	3	122276183	T	TG	TG	T	1.41e-05	ADD	35509	0.101204	0.395229	0.256064	0.797903
3_122276185_G_C	3	122276185	G	C	C	G	1.41e-05	ADD	35509	-0.27735	0.395275	-0.70167	0.482891
3_122276186_G_A	3	122276186	G	A	A	G	1.41e-05	ADD	35509	0.42254	0.39522	1.06913	0.28502
3_122276188_C_G	3	122276188	C	G,T	G	C	1.41e-05	ADD	35509	-0.11907	0.395235	-0.30127	0.763214
3_122276188_C_G	3	122276188	C	G,T	T	C	1.41e-05	ADD	35509	0.311611	0.395218	0.788454	0.430437
3_122276192_C_G	3	122276192	C	G	G	C	1.41e-05	ADD	35509	0.43514	0.395224	1.101	0.270906
3_122281953_C_A	3	122281953	C	A	A	C	1.41e-05	ADD	35509	-0.14658	0.395274	-0.37082	0.710772
3_122281957_G_T	3	122281957	G	T	T	G	1.41e-05	ADD	35509	-0.13102	0.395222	-0.33151	0.740264
3_122281971_C_T	3	122281971	C	T	T	C	0.000493	ADD	35509	-0.01125	0.068211	-0.16496	0.868976
3_122281972_C_T	3	122281972	C	T	T	C	0.000493	ADD	35509	-0.01125	0.068211	-0.16496	0.868976
3_122281975_T_G	3	122281975	T	G	G	T	0.000197	ADD	35509	0.00774	0.105943	0.073056	0.941762
3_122281993_C_T	3	122281993	C	T	T	C	1.41e-05	ADD	35509	0.108732	0.395276	0.275079	0.783257
3_122281994_G_A	3	122281994	G	A	A	G	0.000141	ADD	35509	-0.08417	0.125063	-0.67305	0.500922
3_122282010_C_A	3	122282010	C	A	A	C	1.41e-05	ADD	35509	-0.058	0.395215	-0.14677	0.883318
3_122282011_T_G	3	122282011	T	G	G	T	0.000127	ADD	35509	-0.02098	0.131754	-0.15922	0.873499
3_122282024_C_T	3	122282024	C	T,*	C	T	0.333817	ADD	35509	-0.00178	0.003211	-0.55487	0.578984
3_122282026_T_A	3	122282026	T	A	A	T	1.41e-05	ADD	35509	-0.12378	0.395218	-0.3132	0.754128
3_122282037_T_G	3	122282037	T	G	G	T	0.000282	ADD	35509	-0.01645	0.088404	-0.18607	0.852389
3_122282051_A_T	3	122282051	A	T	T	A	1.41e-05	ADD	35509	-0.02945	0.395204	-0.07452	0.9406
3_122282058_C_*	3	122282058	C	*,T,G	*	C	1.41e-05	ADD	35509	-0.19495	0.39521	-0.49328	0.62182
3_122282058_C_*	3	122282058	C	*,T,G	T	C	1.41e-05	ADD	35509	0.353246	0.395207	0.893826	0.371421
3_122282071_C_G	3	122282071	C	G	G	C	1.41e-05	ADD	35509	-0.04295	0.395258	-0.10866	0.913475
3_122282100_G_A	3	122282100	G	A	A	G	2.82e-05	ADD	35509	-0.09755	0.279485	-0.34904	0.727059
3_122282126_A_G	3	122282126	A	G	G	A	4.22e-05	ADD	35509	-0.35766	0.228191	-1.56735	0.117042
3_122282135_G_A	3	122282135	G	A	A	G	0.001605	ADD	35509	-0.21387	0.036759	-5.8181	6e-09
3_122282142_C_T	3	122282142	C	T	T	C	2.82e-05	ADD	35509	-0.07526	0.279481	-0.26928	0.787713
3_122282145_G_A	3	122282145	G	A	A	G	1.41e-05	ADD	35509	-0.04773	0.395335	-0.12074	0.9039
3_122282168_T_C	3	122282168	T	C	C	T	1.41e-05	ADD	35509	1.05396	0.395229	2.66671	0.007663
3_122282172_G_A	3	122282172	G	A	A	G	0.000183	ADD	35509	0.031022	0.109677	0.282848	0.777295
3_122282184_C_T	3	122282184	C	T	T	C	1.41e-05	ADD	35509	-0.06073	0.395727	-0.15347	0.878027
3_122282229_T_G	3	122282229	T	G	G	T	8.45e-05	ADD	35509	0.130266	0.161368	0.807259	0.419523
3_122282252_T_C	3	122282252	T	C	C	T	0.122251	ADD	35509	-0.01003	0.004552	-2.20404	0.027528
3_122282253_T_G	3	122282253	T	G	G	T	5.63e-05	ADD	35509	-0.17764	0.197653	-0.89872	0.368807
3_122282269_C_T	3	122282269	C	T,A	T	C	1.41e-05	ADD	35509	-0.22584	0.395215	-0.57145	0.5677
3_122282277_A_C	3	122282277	A	C	C	A	1.41e-05	ADD	35509	0.834174	0.395216	2.11068	0.034807
3_122282281_C_T	3	122282281	C	T,*	T	C	7.04e-05	ADD	35509	-0.08514	0.176787	-0.48159	0.630099
3_122282286_G_T	3	122282286	G	T	T	G	2.82e-05	ADD	35509	0.32469	0.279607	1.16124	0.245553
3_122282288_C_T	3	122282288	C	T,G	T	C	1.41e-05	ADD	35509	0.11108	0.395347	0.280967	0.778737
3_122282288_C_T	3	122282288	C	T,G	G	C	1.41e-05	ADD	35509	-0.24896	0.395499	-0.62947	0.529045
3_122282292_G_A	3	122282292	G	A	A	G	2.82e-05	ADD	35509	0.051146	0.279469	0.183011	0.85479
3_122282298_T_C	3	122282298	T	C	C	T	8.45e-05	ADD	35509	-0.01093	0.1399	-0.07813	0.937722
3_122282310_A_G	3	122282310	A	G	G	A	1.41e-05	ADD	35509	0.064517	0.395416	0.163161	0.870392
3_122282327_G_T	3	122282327	G	T	T	G	2.82e-05	ADD	35509	-0.19169	0.279885	-0.68488	0.493425
3_122282335_GCA_G	3	122282335	GCA	G	G	GCA	1.41e-05	ADD	35509	-0.14328	0.395273	-0.36248	0.716998
3_122282337_A_G	3	122282337	A	G,*	G	A	0.000338	ADD	35509	0.146361	0.080712	1.81339	0.06978
3_122282337_A_G	3	122282337	A	G,*	*	A	1.41e-05	ADD	35509	-0.14323	0.395261	-0.36236	0.717086
3_122282386_C_T	3	122282386	C	T	T	C	1.41e-05	ADD	35509	0.239613	0.395522	0.605814	0.544642
3_122283542_G_T	3	122283542	G	T	T	G	5.63e-05	ADD	35509	0.055237	0.197629	0.279499	0.779863
3_122283557_A_C	3	122283557	A	C	C	A	1.41e-05	ADD	35509	-0.39784	0.395219	-1.00662	0.314124
3_122283563_T_A	3	122283563	T	A	A	T	1.41e-05	ADD	35509	0.368047	0.395294	0.931072	0.351823
3_122283583_A_G	3	122283583	A	G	G	A	1.41e-05	ADD	35509	0.069277	0.395241	0.175277	0.860863
3_122283584_G_A	3	122283584	G	A	A	G	1.41e-05	ADD	35509	0.051156	0.395297	0.129412	0.897032
3_122283586_GA_G	3	122283586	GA	G	G	GA	7.04e-05	ADD	35509	0.008503	0.176768	0.048103	0.961634
3_122283588_C_A	3	122283588	C	A	A	C	2.82e-05	ADD	35509	-0.02084	0.279481	-0.07457	0.940558
3_122283589_C_G	3	122283589	C	G	G	C	1.41e-05	ADD	35509	-0.7954	0.39524	-2.01245	0.04418
3_122283602_C_T	3	122283602	C	T	T	C	1.41e-05	ADD	35509	0.0375	0.395366	0.094849	0.924436
3_122283614_A_G	3	122283614	A	G	G	A	1.41e-05	ADD	35509	0.01286	0.395324	0.032531	0.974048
3_122283618_C_T	3	122283618	C	T	T	C	1.41e-05	ADD	35509	0.274833	0.395522	0.69486	0.487148
3_122283674_G_C	3	122283674	G	C	C	G	4.22e-05	ADD	35509	0.195356	0.2282	0.856072	0.391964
3_122283678_A_G	3	122283678	A	G	G	A	0.000127	ADD	35509	0.113781	0.131801	0.863272	0.387994
3_122283706_G_A	3	122283706	G	A	A	G	0.000211	ADD	35509	-0.02001	0.102082	-0.19605	0.844573
3_122283729_A_G	3	122283729	A	G	G	A	0.001155	ADD	35509	-0.04795	0.043739	-1.09627	0.272967
3_122283760_G_A	3	122283760	G	A	A	G	1.41e-05	ADD	35509	0.812586	0.395206	2.05611	0.039779
3_122283763_C_T	3	122283763	C	T	T	C	1.41e-05	ADD	35509	0.074732	0.395238	0.189081	0.85003
3_122283781_G_A	3	122283781	G	A	A	G	1.41e-05	ADD	35509	-0.13737	0.395357	-0.34745	0.728258
3_122283792_G_A	3	122283792	G	A	A	G	1.41e-05	ADD	35509	0.536186	0.395225	1.35666	0.174897
3_122283794_A_T	3	122283794	A	T	T	A	1.41e-05	ADD	35509	0.501248	0.395199	1.26834	0.204684
3_122283796_C_T	3	122283796	C	T	T	C	1.41e-05	ADD	35509	0.346445	0.395209	0.876612	0.380703
3_122283806_C_T	3	122283806	C	T	T	C	1.41e-05	ADD	35509	0.375784	0.395224	0.950813	0.341706
3_122283814_C_T	3	122283814	C	T	T	C	1.41e-05	ADD	35509	-0.61965	0.395256	-1.56773	0.116953
3_122283815_G_A	3	122283815	G	A	A	G	1.41e-05	ADD	35509	-0.37274	0.395499	-0.94245	0.345969
3_122283849_G_T	3	122283849	G	T	T	G	1.41e-05	ADD	35509	0.000153	0.395243	0.000387	0.999691
3_122283860_A_C	3	122283860	A	C	C	A	1.41e-05	ADD	35509	-0.00018	0.395443	-0.00046	0.999635
3_122283866_C_T	3	122283866	C	T	T	C	1.41e-05	ADD	35509	0.031249	0.395315	0.079049	0.936994
3_122283867_G_A	3	122283867	G	A	A	G	4.22e-05	ADD	35509	-0.85887	0.228137	-3.76472	0.000167
3_122283896_C_A	3	122283896	C	A	A	C	5.63e-05	ADD	35509	-0.30214	0.197615	-1.52893	0.126291
3_122283970_C_G	3	122283970	C	G	G	C	1.41e-05	ADD	35509	-0.54386	0.395451	-1.37528	0.169052
3_122283982_G_A	3	122283982	G	A	A	G	2.82e-05	ADD	35509	-0.25836	0.279552	-0.92419	0.355393
3_122283986_C_T	3	122283986	C	T	T	C	4.22e-05	ADD	35509	0.040883	0.228233	0.179128	0.857839
3_122283987_G_A	3	122283987	G	A	A	G	1.41e-05	ADD	35509	0.13787	0.395727	0.348398	0.727544
3_122283988_C_T	3	122283988	C	T	T	C	1.41e-05	ADD	35509	-0.55012	0.395292	-1.39168	0.164029
3_122283992_C_T	3	122283992	C	T	T	C	1.41e-05	ADD	35509	0.9864	0.395207	2.49591	0.012568
3_122284000_G_A	3	122284000	G	A	A	G	1.41e-05	ADD	35509	0.952522	0.395192	2.41028	0.015945
3_122284018_C_T	3	122284018	C	T	T	C	0.000197	ADD	35509	-0.18728	0.105711	-1.77157	0.076474
3_122284055_C_T	3	122284055	C	T	T	C	7.04e-05	ADD	35509	0.477436	0.176736	2.7014	0.006908
3_122284060_C_T	3	122284060	C	T	T	C	1.41e-05	ADD	35509	-0.40729	0.395223	-1.03054	0.302766
3_122284093_C_T	3	122284093	C	T	T	C	1.41e-05	ADD	35509	0.785148	0.395186	1.98678	0.046954
3_122284099_C_T	3	122284099	C	T	T	C	5.63e-05	ADD	35509	-0.15061	0.197618	-0.76214	0.445982
3_122284106_T_G	3	122284106	T	G	G	T	1.41e-05	ADD	35509	-0.00767	0.395227	-0.01941	0.984511
3_122284147_C_T	3	122284147	C	T	T	C	1.41e-05	ADD	35509	-0.12385	0.395235	-0.31337	0.754004
3_122284163_G_T	3	122284163	G	T,A	A	G	1.41e-05	ADD	35509	0.26413	0.395295	0.668184	0.504021
3_122284170_G_A	3	122284170	G	A	A	G	4.22e-05	ADD	35509	-0.01213	0.228191	-0.05314	0.95762
3_122284183_C_G	3	122284183	C	G	G	C	1.41e-05	ADD	35509	0.049308	0.395286	0.12474	0.90073
3_122284187_A_G	3	122284187	A	G	G	A	1.41e-05	ADD	35509	0.347745	0.395237	0.879839	0.378953
3_122284191_C_T	3	122284191	C	T	T	C	1.41e-05	ADD	35509	0.241631	0.395289	0.611276	0.541021
3_122284192_G_T	3	122284192	G	T,A	T	G	2.82e-05	ADD	35509	0.351083	0.279487	1.25617	0.209064
3_122284198_G_C	3	122284198	G	C	G	C	0.005675	ADD	35509	0.011781	0.020238	0.582098	0.560505
3_122284209_G_A	3	122284209	G	A	A	G	1.41e-05	ADD	35509	0.413409	0.395272	1.04588	0.295621
3_122284219_G_T	3	122284219	G	T	T	G	5.63e-05	ADD	35509	-0.46855	0.197609	-2.3711	0.01774
3_122284231_G_A	3	122284231	G	A	A	G	2.82e-05	ADD	35509	0.329001	0.279562	1.17685	0.239265
3_122284252_C_T	3	122284252	C	T	T	C	2.82e-05	ADD	35509	0.065926	0.279512	0.235862	0.813541
3_122284286_G_T	3	122284286	G	T,A	T	G	1.41e-05	ADD	35509	-1.25269	0.395158	-3.17011	0.001525
3_122284342_G_A	3	122284342	G	A	A	G	1.41e-05	ADD	35509	0.346698	0.395237	0.877191	0.380389
3_122284359_A_G	3	122284359	A	G	G	A	1.41e-05	ADD	35509	0.632418	0.395234	1.60011	0.109583
3_122284364_G_T	3	122284364	G	T	T	G	1.41e-05	ADD	35509	0.606186	0.395235	1.53374	0.125104
3_122284396_C_T	3	122284396	C	T	T	C	2.82e-05	ADD	35509	-0.57036	0.279502	-2.04062	0.041296
3_122284408_G_T	3	122284408	G	T	T	G	1.41e-05	ADD	35509	-0.49078	0.395231	-1.24175	0.214337
3_122284502_G_A	3	122284502	G	A	A	G	1.41e-05	ADD	35509	-0.32646	0.395222	-0.82602	0.408799
3_122284503_C_G	3	122284503	C	G	G	C	1.41e-05	ADD	35509	0.314288	0.395211	0.795243	0.426477
3_122284505_T_A	3	122284505	T	A	A	T	5.63e-05	ADD	35509	-0.24572	0.197649	-1.24319	0.213804
3_122284508_A_C	3	122284508	A	C	C	A	1.41e-05	ADD	35509	0.110954	0.395271	0.280704	0.778939
3_122284519_C_T	3	122284519	C	T	T	C	1.41e-05	ADD	35509	-0.04148	0.395299	-0.10494	0.916426
3_122284548_C_G	3	122284548	C	G	G	C	1.41e-05	ADD	35509	0.34614	0.39525	0.875748	0.381173
3_122284552_C_G	3	122284552	C	G	G	C	1.41e-05	ADD	35509	0.063619	0.395224	0.160971	0.872117
3_122284561_C_T	3	122284561	C	T	T	C	1.41e-05	ADD	35509	-0.04794	0.395247	-0.12129	0.903463
3_122284562_G_A	3	122284562	G	A	A	G	1.41e-05	ADD	35509	0.130565	0.395212	0.330367	0.741125
3_122284564_G_A	3	122284564	G	A	A	G	0.006886	ADD	35509	0.053869	0.017937	3.00331	0.002672
3_122284582_C_T	3	122284582	C	T,A	T	C	1.41e-05	ADD	35509	-0.05129	0.395532	-0.12968	0.89682
3_122284582_C_T	3	122284582	C	T,A	A	C	1.41e-05	ADD	35509	0.533588	0.395219	1.35011	0.176991
3_122284587_C_G	3	122284587	C	G	G	C	1.41e-05	ADD	35509	1.21464	0.395196	3.0735	0.002117
3_122284591_C_T	3	122284591	C	T	T	C	1.41e-05	ADD	35509	-0.81838	0.395206	-2.07075	0.038389
3_122284610_C_A	3	122284610	C	A	A	C	1.41e-05	ADD	35509	-0.22896	0.395363	-0.57911	0.562516
3_122284622_C_T	3	122284622	C	T	T	C	1.41e-05	ADD	35509	-0.50611	0.395199	-1.28064	0.200329
3_122284625_C_A	3	122284625	C	A	A	C	1.41e-05	ADD	35509	0.612554	0.395247	1.5498	0.121199
3_122284626_G_A	3	122284626	G	A	A	G	5.63e-05	ADD	35509	-0.35115	0.197633	-1.77677	0.075614
3_122284631_A_G	3	122284631	A	G	G	A	2.82e-05	ADD	35509	0.156224	0.279726	0.558489	0.576514
3_122284641_G_A	3	122284641	G	A	A	G	1.41e-05	ADD	35509	-0.09155	0.395358	-0.23155	0.816889
3_122284671_C_T	3	122284671	C	T	T	C	1.41e-05	ADD	35509	0.194019	0.395213	0.490923	0.623484
3_122284677_C_A	3	122284677	C	A	A	C	1.41e-05	ADD	35509	0.351161	0.395219	0.888521	0.374267
3_122284684_C_A	3	122284684	C	A,T	A	C	0.000704	ADD	35509	-0.17686	0.056332	-3.13958	0.001693
3_122284715_G_A	3	122284715	G	A	A	G	1.41e-05	ADD	35509	-0.09134	0.395251	-0.23109	0.817247
3_122284721_C_G	3	122284721	C	G	G	C	4.22e-05	ADD	35509	0.058176	0.228206	0.254926	0.798781
3_122284723_A_G	3	122284723	A	G	G	A	8.45e-05	ADD	35509	-0.04892	0.161405	-0.30306	0.761846
3_122284731_A_G	3	122284731	A	G	G	A	0.000183	ADD	35509	-0.19088	0.109633	-1.74111	0.081674
3_122284757_C_A	3	122284757	C	A	A	C	8.45e-05	ADD	35509	-0.21898	0.161439	-1.35642	0.174973
3_122284759_G_T	3	122284759	G	T	T	G	1.41e-05	ADD	35509	-0.02631	0.395226	-0.06658	0.946917
3_122284774_G_T	3	122284774	G	T	T	G	1.41e-05	ADD	35509	0.411557	0.395213	1.04136	0.297717
3_122284778_G_A	3	122284778	G	A	A	G	0.000239	ADD	35509	0.077844	0.096981	0.802674	0.422169
3_122284783_G_GCAGCAGCAGCCCCTGACCCTCCCACAGCAGCAACGATCT	3	122284783	G	GCAGCAGCAGCCCCTGACCCTCCCACAGCAGCAACGATCT	GCAGCAGCAGCCCCTGACCCTCCCACAGCAGCAACGATCT	G	1.41e-05	ADD	35509	-0.5468	0.395312	-1.38321	0.16661
3_122284792_G_A	3	122284792	G	A	A	G	1.41e-05	ADD	35509	0.343511	0.395241	0.869117	0.384789
3_122284818_G_A	3	122284818	G	A	A	G	2.82e-05	ADD	35509	0.221245	0.279663	0.791113	0.428883
3_122284824_A_G	3	122284824	A	G	G	A	1.41e-05	ADD	35509	0.424868	0.395652	1.07384	0.282901
3_122284855_C_A	3	122284855	C	A	A	C	1.41e-05	ADD	35509	-0.02579	0.395232	-0.06526	0.94797
3_122284869_C_T	3	122284869	C	T	T	C	2.82e-05	ADD	35509	-0.07206	0.279468	-0.25783	0.796539
3_122284870_G_A	3	122284870	G	A	A	G	1.41e-05	ADD	35509	0.19557	0.395271	0.494775	0.620762
3_122284873_C_A	3	122284873	C	A	A	C	1.41e-05	ADD	35509	-0.01357	0.395222	-0.03433	0.972615
3_122284909_C_T	3	122284909	C	T	T	C	8.45e-05	ADD	35509	0.213719	0.161354	1.32453	0.185334
3_122284910_G_T	3	122284910	G	T	T	G	0.147991	ADD	35509	0.069432	0.004205	16.5127	5.03e-61
3_122284918_C_G	3	122284918	C	G	G	C	7.04e-05	ADD	35509	-0.17963	0.176777	-1.01613	0.309576
3_122284922_A_G	3	122284922	A	G	G	A	0.083542	ADD	35509	-0.03562	0.005541	-6.42895	1.3e-10
3_122284933_G_A	3	122284933	G	A,T	T	G	1.41e-05	ADD	35509	-0.05191	0.395248	-0.13135	0.895503
3_122284948_G_A	3	122284948	G	A	A	G	2.82e-05	ADD	35509	0.639939	0.27949	2.28967	0.022047
3_122284967_G_A	3	122284967	G	A	A	G	2.82e-05	ADD	35509	-0.15976	0.279484	-0.57162	0.567585
3_122284971_C_T	3	122284971	C	T	T	C	1.41e-05	ADD	35509	-0.04633	0.395262	-0.11721	0.906698
3_122284972_G_A	3	122284972	G	A	A	G	2.82e-05	ADD	35509	0.121787	0.279812	0.435245	0.663387
3_122284979_C_G	3	122284979	C	G	G	C	1.41e-05	ADD	35509	0.438221	0.395246	1.10873	0.267554
3_122284983_A_G	3	122284983	A	G	G	A	1.41e-05	ADD	35509	-0.31397	0.395217	-0.79443	0.426952
3_122284985_G_C	3	122284985	G	C	G	C	0.042961	ADD	35509	0.008839	0.007403	1.19386	0.232542
3_122284999_G_A	3	122284999	G	A	A	G	1.41e-05	ADD	35509	0.609728	0.395283	1.54251	0.122959
3_122285009_G_A	3	122285009	G	A	A	G	4.22e-05	ADD	35509	0.003007	0.228201	0.013176	0.989488
3_122285016_C_G	3	122285016	C	G	G	C	1.41e-05	ADD	35509	-0.17267	0.395319	-0.43678	0.662274
3_122285017_G_C	3	122285017	G	C	C	G	2.82e-05	ADD	35509	0.048515	0.279498	0.173578	0.862198
3_122285033_G_A	3	122285033	G	A	A	G	1.41e-05	ADD	35509	0.487033	0.395225	1.23229	0.217847
3_122285045_G_A	3	122285045	G	A	A	G	0.000169	ADD	35509	0.038421	0.105862	0.362932	0.716657
3_122285083_G_A	3	122285083	G	A	A	G	5.63e-05	ADD	35509	0.1623	0.197631	0.821226	0.411523
3_122285086_G_A	3	122285086	G	A	A	G	1.41e-05	ADD	35509	-0.05092	0.395216	-0.12884	0.897486
3_122285122_G_T	3	122285122	G	T	T	G	1.41e-05	ADD	35509	0.002576	0.395234	0.006518	0.994799
3_122285148_G_A	3	122285148	G	A	A	G	1.41e-05	ADD	35509	-0.08445	0.395223	-0.21367	0.830807
3_122285151_G_A	3	122285151	G	A	A	G	4.22e-05	ADD	35509	-0.13794	0.228206	-0.60444	0.545552
3_122285157_G_A	3	122285157	G	A	A	G	1.41e-05	ADD	35509	-0.90547	0.395257	-2.29083	0.021979
3_122285174_A_G	3	122285174	A	G	G	A	7.04e-05	ADD	35509	-0.12831	0.17678	-0.72583	0.467947
3_122285189_T_C	3	122285189	T	C	C	T	1.41e-05	ADD	35509	1.19702	0.395197	3.02892	0.002456
3_122285193_A_G	3	122285193	A	G	G	A	1.41e-05	ADD	35509	-0.39945	0.395204	-1.01074	0.312146
3_122285197_AAGG_A	3	122285197	AAGG	A	A	AAGG	1.41e-05	ADD	35509	0.258394	0.395278	0.653702	0.513308
3_122285200_G_C	3	122285200	G	C,*	C	G	8.45e-05	ADD	35509	0.059844	0.161359	0.370873	0.710735
3_122285200_G_C	3	122285200	G	C,*	*	G	1.41e-05	ADD	35509	0.258403	0.395282	0.653718	0.513297
3_122285219_G_C	3	122285219	G	C	C	G	1.41e-05	ADD	35509	0.252051	0.395231	0.63773	0.523653
3_122285233_T_G	3	122285233	T	G	G	T	1.41e-05	ADD	35509	-0.44289	0.39521	-1.12065	0.262446
3_122285241_G_A	3	122285241	G	A	A	G	1.41e-05	ADD	35509	0.14806	0.395212	0.374634	0.707935
3_122285249_G_C	3	122285249	G	C	C	G	1.41e-05	ADD	35509	0.596267	0.395241	1.50862	0.131405
3_122285251_A_T	3	122285251	A	T	A	T	0.043876	ADD	35509	0.007852	0.007332	1.07091	0.284217
3_122285255_G_A	3	122285255	G	A	A	G	1.41e-05	ADD	35509	1.04726	0.395171	2.65013	0.00805
3_122285269_T_G	3	122285269	T	G	G	T	1.41e-05	ADD	35509	0.105433	0.395226	0.266767	0.78965
3_122285278_C_T	3	122285278	C	T	T	C	0.00031	ADD	35509	-0.01267	0.085121	-0.14885	0.88167
3_122285299_A_G	3	122285299	A	G	G	A	1.41e-05	ADD	35509	0.133018	0.395208	0.336577	0.736438
3_122285305_C_G	3	122285305	C	G	G	C	1.41e-05	ADD	35509	0.353392	0.395246	0.894107	0.371271
3_122285314_C_T	3	122285314	C	T	T	C	1.41e-05	ADD	35509	0.512774	0.395209	1.29747	0.194476
3_122285315_G_A	3	122285315	G	A	A	G	1.41e-05	ADD	35509	-0.03114	0.395343	-0.07877	0.937215
3_122285335_A_C	3	122285335	A	C	C	A	2.82e-05	ADD	35509	0.309287	0.279475	1.10667	0.268444
3_122285342_A_G	3	122285342	A	G	G	A	1.41e-05	ADD	35509	-0.00524	0.395226	-0.01325	0.989425
3_122285345_G_T	3	122285345	G	T,A	T	G	1.41e-05	ADD	35509	-0.24586	0.395233	-0.62206	0.533905
3_122285345_G_T	3	122285345	G	T,A	A	G	1.41e-05	ADD	35509	0.361429	0.395237	0.914463	0.36048
3_122285358_T_G	3	122285358	T	G	G	T	5.63e-05	ADD	35509	0.142427	0.197633	0.720662	0.471122
3_122285360_C_T	3	122285360	C	T,A	T	C	4.22e-05	ADD	35509	-0.11592	0.228242	-0.50789	0.611534
3_122285360_C_T	3	122285360	C	T,A	A	C	1.41e-05	ADD	35509	0.237893	0.395236	0.601901	0.547244
3_122285371_TA_TAA	3	122285371	TA	TAA,TAAA,T,TAAAA	TAA	TA	0.342336	ADD	35509	0.032526	0.003174	10.2466	1.33e-24
3_122285371_TA_TAA	3	122285371	TA	TAA,TAAA,T,TAAAA	TAAA	TA	0.001549	ADD	35509	0.064899	0.037703	1.72132	0.085202
3_122285371_TA_TAA	3	122285371	TA	TAA,TAAA,T,TAAAA	T	TA	0.000141	ADD	35509	0.140794	0.124832	1.12787	0.259384
3_122285371_TA_TAA	3	122285371	TA	TAA,TAAA,T,TAAAA	TAAAA	TA	1.41e-05	ADD	35509	-0.00119	0.394657	-0.00301	0.997599
3_122285383_G_A	3	122285383	G	A	A	G	4.22e-05	ADD	35509	0.114723	0.228422	0.502241	0.615501
3_122285387_C_T	3	122285387	C	T	T	C	1.41e-05	ADD	35509	-0.3252	0.395241	-0.82279	0.410635
3_122285389_T_G	3	122285389	T	G,C,A	C	T	1.41e-05	ADD	35509	0.29396	0.395224	0.74378	0.457014
3_122285389_T_G	3	122285389	T	G,C,A	A	T	2.82e-05	ADD	35509	0.314375	0.279469	1.1249	0.260638
3_122285390_G_C	3	122285390	G	C	C	G	5.63e-05	ADD	35509	0.478181	0.197621	2.41969	0.015539
3_122285392_G_A	3	122285392	G	A	A	G	2.82e-05	ADD	35509	-0.29317	0.279456	-1.04906	0.294155
3_122285398_G_T	3	122285398	G	T	T	G	2.82e-05	ADD	35509	0.084117	0.279491	0.300965	0.763443
3_122285401_G_T	3	122285401	G	T	T	G	5.63e-05	ADD	35509	-0.40587	0.197612	-2.05386	0.039996
3_122285404_G_T	3	122285404	G	T,C,*	T	G	8.45e-05	ADD	35509	-0.02492	0.161373	-0.15444	0.877264
3_122285404_G_T	3	122285404	G	T,C,*	C	G	1.41e-05	ADD	35509	-0.63644	0.395216	-1.61036	0.107328
3_122285404_G_T	3	122285404	G	T,C,*	*	G	1.41e-05	ADD	35509	0.121375	0.395227	0.307102	0.758768
3_122285405_C_A	3	122285405	C	A,T,G,*	A	C	2.82e-05	ADD	35509	-0.0141	0.279467	-0.05047	0.95975
3_122285405_C_A	3	122285405	C	A,T,G,*	T	C	1.41e-05	ADD	35509	-0.50415	0.395233	-1.27557	0.202115
3_122285405_C_A	3	122285405	C	A,T,G,*	G	C	1.41e-05	ADD	35509	0.161496	0.395262	0.408579	0.682851
3_122285405_C_A	3	122285405	C	A,T,G,*	*	C	1.41e-05	ADD	35509	0.121391	0.395237	0.307133	0.758744
3_122285406_ATTTGT_TTTTGT	3	122285406	ATTTGT	TTTTGT,A,*	TTTTGT	ATTTGT	0.000253	ADD	35509	-0.07132	0.093185	-0.76537	0.444059
3_122285406_ATTTGT_TTTTGT	3	122285406	ATTTGT	TTTTGT,A,*	A	ATTTGT	1.41e-05	ADD	35509	0.268107	0.395217	0.67838	0.497535
3_122285406_ATTTGT_TTTTGT	3	122285406	ATTTGT	TTTTGT,A,*	*	ATTTGT	1.41e-05	ADD	35509	0.121328	0.395236	0.306975	0.758864
3_122285412_C_G	3	122285412	C	G,*	G	C	2.82e-05	ADD	35509	-0.33098	0.279472	-1.18429	0.236305
3_122285412_C_G	3	122285412	C	G,*	*	C	1.41e-05	ADD	35509	0.087711	0.395239	0.221919	0.824379
3_122285414_A_T	3	122285414	A	T,C,*	T	A	0.000155	ADD	35509	-0.0664	0.119184	-0.55713	0.577445
3_122285414_A_T	3	122285414	A	T,C,*	C	A	0.000113	ADD	35509	-0.25623	0.13977	-1.83322	0.066778
3_122285414_A_T	3	122285414	A	T,C,*	*	A	1.41e-05	ADD	35509	0.268076	0.395201	0.678328	0.497568
3_122285428_C_T	3	122285428	C	T,A,*	T	C	1.41e-05	ADD	35509	0.042803	0.395248	0.108295	0.913763
3_122285428_C_T	3	122285428	C	T,A,*	A	C	0.000127	ADD	35509	-0.16626	0.131772	-1.26176	0.207043
3_122285430_A_C	3	122285430	A	C,*	C	A	4.22e-05	ADD	35509	-0.53697	0.228176	-2.35333	0.018611
3_122285431_C_*	3	122285431	C	*,A,T	T	C	1.41e-05	ADD	35509	0.990524	0.395373	2.50529	0.012239
3_122285442_G_C	3	122285442	G	C,*	C	G	2.82e-05	ADD	35509	0.209173	0.279511	0.748352	0.454253
3_122285443_C_*	3	122285443	C	*,T	T	C	1.41e-05	ADD	35509	0.17603	0.395217	0.445402	0.656032
3_122285450_C_T	3	122285450	C	T	T	C	0.000127	ADD	35509	-0.14183	0.131755	-1.07644	0.281739
3_122285459_A_C	3	122285459	A	C	C	A	0.000197	ADD	35509	-0.09518	0.099113	-0.96031	0.336906
3_122285467_T_G	3	122285467	T	G,C	G	T	1.41e-05	ADD	35509	0.479203	0.395207	1.21254	0.225315
3_122285467_T_G	3	122285467	T	G,C	C	T	4.22e-05	ADD	35509	-0.14671	0.176771	-0.82997	0.406563
3_122285468_T_C	3	122285468	T	C	C	T	8.45e-05	ADD	35509	0.058228	0.139743	0.416676	0.676918
3_122285482_C_T	3	122285482	C	T	T	C	1.41e-05	ADD	35509	-0.65441	0.395191	-1.65594	0.097742
3_122285487_C_A	3	122285487	C	A	A	C	0.000704	ADD	35509	-0.0547	0.055274	-0.98965	0.322353
3_122285533_G_A	3	122285533	G	A	A	G	1.41e-05	ADD	35509	0.020784	0.395231	0.052587	0.958061
3_122285541_T_C	3	122285541	T	C	C	T	1.41e-05	ADD	35509	0.368492	0.395331	0.932109	0.351286
3_122285546_G_T	3	122285546	G	T	T	G	1.41e-05	ADD	35509	0.157443	0.395233	0.398356	0.69037
3_122285582_G_A	3	122285582	G	A	A	G	0.000253	ADD	35509	0.082894	0.080939	1.02415	0.30577
3_122285596_C_T	3	122285596	C	T	T	C	1.41e-05	ADD	35509	0.086521	0.395364	0.218838	0.826778
3_122285610_A_C	3	122285610	A	C	C	A	2.82e-05	ADD	35509	0.012328	0.279482	0.044112	0.964816
3_122285618_G_A	3	122285618	G	A	A	G	2.82e-05	ADD	35509	-0.14172	0.279538	-0.50698	0.612175
3_122285620_C_A	3	122285620	C	A	A	C	2.82e-05	ADD	35509	-0.0735	0.197606	-0.37194	0.709938
3_122285623_C_A	3	122285623	C	A	A	C	1.41e-05	ADD	35509	-0.27084	0.395284	-0.68518	0.493235
3_122285648_C_T	3	122285648	C	T	T	C	1.41e-05	ADD	35509	1.36508	0.39514	3.45467	0.000552
3_122285658_A_C	3	122285658	A	C,G	C	A	1.41e-05	ADD	35509	-0.20488	0.395287	-0.51831	0.604242
3_122285658_A_C	3	122285658	A	C,G	G	A	1.41e-05	ADD	35509	0.551005	0.395217	1.39418	0.163271
3_122285752_T_G	3	122285752	T	G	G	T	0.000141	ADD	35509	0.086821	0.105653	0.821754	0.411223
3_122285756_A_T	3	122285756	A	T,C	T	A	5.63e-05	ADD	35509	-0.04465	0.139749	-0.31949	0.749354
3_122285756_A_T	3	122285756	A	T,C	C	A	8.45e-05	ADD	35509	0.027919	0.1141	0.244685	0.806702
3_122285763_T_G	3	122285763	T	G	G	T	1.41e-05	ADD	35509	-0.20091	0.395303	-0.50825	0.611284
3_122285765_C_G	3	122285765	C	G	G	C	0.124701	ADD	35509	-0.00384	0.003331	-1.15418	0.248435
3_122285769_T_G	3	122285769	T	G	G	T	2.82e-05	ADD	35509	0.137558	0.19765	0.695967	0.486454
3_122285772_C_A	3	122285772	C	A	A	C	2.82e-05	ADD	35509	-0.15522	0.197645	-0.78535	0.432256
3_122285774_A_T	3	122285774	A	T,G	T	A	2.82e-05	ADD	35509	0.015828	0.19768	0.080067	0.936185
3_122285776_G_A	3	122285776	G	A,T	A	G	2.82e-05	ADD	35509	-0.05249	0.19762	-0.26562	0.790535
3_122285776_G_A	3	122285776	G	A,T	T	G	2.82e-05	ADD	35509	0.242756	0.197702	1.22789	0.219496
3_122285788_A_C	3	122285788	A	C	C	A	2.82e-05	ADD	35509	0.214919	0.197606	1.08761	0.276773
3_122286206_A_G	3	122286206	A	G	G	A	0.000127	ADD	35509	-0.06489	0.095873	-0.67687	0.498493
3_122286284_C_T	3	122286284	C	T	T	C	8.45e-05	ADD	35509	0.021544	0.114093	0.188828	0.850228
3_122286389_T_C	3	122286389	T	C	C	T	0.000324	ADD	35509	-0.00341	0.058927	-0.05781	0.953902
3_122287043_G_A	3	122287043	G	A	A	G	4.22e-05	ADD	35509	0.153814	0.17676	0.870184	0.384206
3_122287287_T_C	3	122287287	T	C	C	T	0.000338	ADD	35509	0.089545	0.057068	1.5691	0.116634
3_122287680_T_C	3	122287680	T	C	C	T	5.63e-05	ADD	35509	0.036554	0.161378	0.226514	0.820803
3_122287762_C_G	3	122287762	C	G	G	C	5.63e-05	ADD	35509	-0.08025	0.13985	-0.57382	0.566094
3_122288033_T_C	3	122288033	T	C	C	T	0.000282	ADD	35509	-0.00637	0.062534	-0.10184	0.918882
3_122289662_A_C	3	122289662	A	C	C	A	0.000901	ADD	35509	-0.0597	0.035237	-1.69437	0.090204
3_122289706_C_A	3	122289706	C	A	A	C	0.001098	ADD	35509	-0.00603	0.031669	-0.19055	0.848879
3_122289731_G_A	3	122289731	G	A	A	G	2.82e-05	ADD	35509	0.182222	0.19761	0.922131	0.356466
3_122289866_T_C	3	122289866	T	C,*	C	T	0.015024	ADD	35509	0.011202	0.008645	1.29586	0.195032
3_122289866_T_C	3	122289866	T	C,*	*	T	1.41e-05	ADD	35509	0.016305	0.395233	0.041253	0.967094
3_122289897_C_T	3	122289897	C	T,*	T	C	2.82e-05	ADD	35509	-0.05185	0.197686	-0.26228	0.793104
3_122289897_C_T	3	122289897	C	T,*	*	C	1.41e-05	ADD	35509	0.015612	0.395242	0.039501	0.968491
3_122289898_A_G	3	122289898	A	G,*	G	A	2.82e-05	ADD	35509	-0.05185	0.197686	-0.26228	0.793104
3_122289898_A_G	3	122289898	A	G,*	*	A	1.41e-05	ADD	35509	0.015612	0.395242	0.039501	0.968491
3_122289920_TAAA_TAA	3	122289920	TAAA	TAA,TA,TAAAA,T,*	TAA	TAAA	0.005069	ADD	35509	-0.01183	0.014828	-0.79774	0.425027
3_122289920_TAAA_TAA	3	122289920	TAAA	TAA,TA,TAAAA,T,*	TA	TAAA	0.000901	ADD	35509	-0.01453	0.035243	-0.41241	0.680038
3_122289920_TAAA_TAA	3	122289920	TAAA	TAA,TA,TAAAA,T,*	TAAAA	TAAA	8.45e-05	ADD	35509	0.047623	0.114103	0.417367	0.676412
3_122289920_TAAA_TAA	3	122289920	TAAA	TAA,TA,TAAAA,T,*	T	TAAA	2.82e-05	ADD	35509	0.252183	0.197622	1.27609	0.201932
3_122289920_TAAA_TAA	3	122289920	TAAA	TAA,TA,TAAAA,T,*	*	TAAA	1.41e-05	ADD	35509	0.015311	0.395245	0.038737	0.9691
3_122290069_C_A	3	122290069	C	A,T	A	C	2.82e-05	ADD	35509	0.020039	0.197668	0.101379	0.91925
3_122290069_C_A	3	122290069	C	A,T	T	C	2.82e-05	ADD	35509	0.254579	0.197617	1.28825	0.197669
3_122290073_A_C	3	122290073	A	C,T	T	A	2.82e-05	ADD	35509	0.254577	0.197614	1.28826	0.197666
3_122290075_C_T	3	122290075	C	T	T	C	2.82e-05	ADD	35509	0.254577	0.197614	1.28826	0.197666
3_122290079_C_CT	3	122290079	C	CT,T	CT	C	2.82e-05	ADD	35509	0.020039	0.197668	0.101379	0.91925
3_122290079_C_CT	3	122290079	C	CT,T	T	C	2.82e-05	ADD	35509	0.254579	0.197617	1.28825	0.197669
3_122290080_CAAAA_CAAAAA	3	122290080	CAAAA	CAAAAA,CAAAAAA,CAAA,CA,CAA,CAAAAAAA,CTGAATTAAAA,AAAAA,C	CAAAAA	CAAAA	0.000324	ADD	35509	-0.0315	0.06028	-0.52264	0.601226
3_122290080_CAAAA_CAAAAA	3	122290080	CAAAA	CAAAAA,CAAAAAA,CAAA,CA,CAA,CAAAAAAA,CTGAATTAAAA,AAAAA,C	CAAAAAA	CAAAA	5.63e-05	ADD	35509	0.116892	0.139731	0.836554	0.402849
3_122290080_CAAAA_CAAAAA	3	122290080	CAAAA	CAAAAA,CAAAAAA,CAAA,CA,CAA,CAAAAAAA,CTGAATTAAAA,AAAAA,C	CAAA	CAAAA	0.000507	ADD	35509	0.089412	0.047945	1.8649	0.062204
3_122290080_CAAAA_CAAAAA	3	122290080	CAAAA	CAAAAA,CAAAAAA,CAAA,CA,CAA,CAAAAAAA,CTGAATTAAAA,AAAAA,C	CA	CAAAA	9.86e-05	ADD	35509	-0.07066	0.109616	-0.64465	0.519158
3_122290080_CAAAA_CAAAAA	3	122290080	CAAAA	CAAAAA,CAAAAAA,CAAA,CA,CAA,CAAAAAAA,CTGAATTAAAA,AAAAA,C	CAA	CAAAA	0.000127	ADD	35509	0.003067	0.095853	0.031993	0.974478
3_122290080_CAAAA_CAAAAA	3	122290080	CAAAA	CAAAAA,CAAAAAA,CAAA,CA,CAA,CAAAAAAA,CTGAATTAAAA,AAAAA,C	CAAAAAAA	CAAAA	2.82e-05	ADD	35509	0.414161	0.197599	2.09597	0.036092
3_122290080_CAAAA_CAAAAA	3	122290080	CAAAA	CAAAAA,CAAAAAA,CAAA,CA,CAA,CAAAAAAA,CTGAATTAAAA,AAAAA,C	CTGAATTAAAA	CAAAA	2.82e-05	ADD	35509	0.254609	0.197601	1.2885	0.19758
3_122290080_CAAAA_CAAAAA	3	122290080	CAAAA	CAAAAA,CAAAAAA,CAAA,CA,CAA,CAAAAAAA,CTGAATTAAAA,AAAAA,C	AAAAA	CAAAA	2.82e-05	ADD	35509	-0.30547	0.197602	-1.54586	0.122148
3_122290091_AAAAAG_A	3	122290091	AAAAAG	A	A	AAAAAG	2.82e-05	ADD	35509	0.275036	0.197607	1.39184	0.163981
3_122290092_AAAAG_A	3	122290092	AAAAG	A,*	A	AAAAG	5.63e-05	ADD	35509	-0.02949	0.139732	-0.21105	0.832852
3_122290092_AAAAG_A	3	122290092	AAAAG	A,*	*	AAAAG	2.82e-05	ADD	35509	0.275031	0.19761	1.39179	0.163994
3_122290093_AAAG_A	3	122290093	AAAG	A,*	A	AAAG	0.000211	ADD	35509	0.031476	0.073409	0.428778	0.668087
3_122290093_AAAG_A	3	122290093	AAAG	A,*	*	AAAG	8.45e-05	ADD	35509	0.072018	0.114099	0.631193	0.527919
3_122290094_AAG_*	3	122290094	AAG	*,A	*	AAG	0.000296	ADD	35509	0.043328	0.061739	0.701794	0.482812
3_122290094_AAG_*	3	122290094	AAG	*,A	A	AAG	0.000169	ADD	35509	-0.06342	0.080704	-0.78588	0.431941
3_122290096_G_A	3	122290096	G	A,*	A	G	2.82e-05	ADD	35509	0.094475	0.19761	0.478088	0.63259
3_122290096_G_A	3	122290096	G	A,*	*	G	0.000479	ADD	35509	0.0012	0.048672	0.024654	0.980331
3_122290150_A_T	3	122290150	A	T	T	A	0.001507	ADD	35509	-0.01554	0.027249	-0.57022	0.568531
3_122290328_A_G	3	122290328	A	G	G	A	5.63e-05	ADD	35509	0.137211	0.139859	0.981068	0.326566
3_122290661_A_G	3	122290661	A	G	G	A	0.00031	ADD	35509	-0.11757	0.059595	-1.97285	0.04852
3_122290672_A_G	3	122290672	A	G	G	A	0.003027	ADD	35509	0.015731	0.019113	0.82305	0.410485
3_122290709_C_T	3	122290709	C	T	T	C	0.000169	ADD	35509	0.003412	0.080684	0.04229	0.966268
3_122290731_CTT_CT	3	122290731	CTT	CT,CTTT,CTTTT,C	CT	CTT	0.000239	ADD	35509	0.009675	0.068812	0.140608	0.88818
3_122290731_CTT_CT	3	122290731	CTT	CT,CTTT,CTTTT,C	CTTTT	CTT	5.63e-05	ADD	35509	0.047303	0.139742	0.338501	0.734988
3_122291054_C_T	3	122291054	C	T	T	C	0.000113	ADD	35509	0.059832	0.09881	0.605521	0.544837
3_122291055_G_A	3	122291055	G	A	A	G	2.82e-05	ADD	35509	0.073139	0.197655	0.370031	0.711361
3_122291061_C_A	3	122291061	C	A	A	C	0.002577	ADD	35509	0.0014	0.020716	0.067597	0.946107
3_122291070_T_C	3	122291070	T	C	C	T	2.82e-05	ADD	35509	-0.1732	0.197605	-0.87649	0.380771
3_122291128_G_A	3	122291128	G	A	A	G	0.000958	ADD	35509	0.028383	0.033913	0.83693	0.402637
3_122291137_C_T	3	122291137	C	T	T	C	0.001014	ADD	35509	0.025134	0.032957	0.76262	0.445695
3_122291162_C_T	3	122291162	C	T	T	C	0.000338	ADD	35509	0.029765	0.05707	0.521558	0.601982
3_122291250_TG_T	3	122291250	TG	T	T	TG	2.82e-05	ADD	35509	-0.01896	0.197608	-0.09596	0.923553
3_122291357_G_A	3	122291357	G	A	A	G	0.000197	ADD	35509	-0.0481	0.074701	-0.64392	0.519632
3_122291373_A_C	3	122291373	A	C	C	A	0.000211	ADD	35509	-0.08122	0.073402	-1.10651	0.268514
3_122291437_T_C	3	122291437	T	C	C	T	0.000605	ADD	35509	-0.00404	0.042884	-0.09416	0.924985
3_122291493_T_C	3	122291493	T	C	C	T	0.002028	ADD	35509	0.025872	0.023319	1.10949	0.267224

[truncated: 6 more sheets: T3 Prioritized variants backup3, T3 Prioritized variants backup2, (T3 Prioritized vars backup), Table S10 High scoring variants, Table S15 UKB pheWAS results, Table S16 UKB pheWAS log reg]
